# Supplementary material for: Effect of the Interaction between Viral PB2 and Host SphK1 on H9N2 AIV Replication in Mammals
Source: Viruses. 2022 Jul 21;14(7):1585. doi: 10.3390/v14071585 (PMC9322132; doi:10.3390/v14071585)
Supplement: Supplementary file 1 [file viruses-14-01585-s001.zip]

Archive with 3 entries (2 files):
- Supplementary files/
- Supplementary files/Figures S1-S3.pdf
- Supplementary files/Table S1. Sequence information used in this study.xlsx
