# Supplementary material for: Effect of the Interaction between Viral PB2 and Host SphK1 on H9N2 AIV Replication in Mammals
Source: Viruses. 2022 Jul 21;14(7):1585. doi: 10.3390/v14071585 (PMC9322132; doi:10.3390/v14071585)
Supplement: Supplementary file 1 [file viruses-14-01585-s001.zip › Supplementary files/Table S1. Sequence information used in this study.xlsx]

## Sheet: Sequence database
Table S1.Sequence information used in this study. Acknowledgements to GISAID and NCBI sequence submitters. We gratefully acknowledge the authors, originating and submitting laboratories of the sequences from GISAID’s EpiFlu™ Database and NCBI’s EpiFlu™ Database.All submitters of data may be contacted directly via the GISAID website www.gisaid.org and the NCBI website www.ncbi.nlm.nih.gov
Strain Name	Year	Ori-host	Host	Isolate location	Lineage	Segment ID
A/Accipiter_gentilis_schvedowi/Tianjin/22/2017	2017	Accipiter_gentilis_schvedowi	Avian	Tianjin	DK1	MH114047
A/Anhui-Lujiang/39/2018	2018	Human	Human	Anhui-Lujiang	DK1	EPI_ISL_1315823
A/Anser_fabalis/Anhui/L139/2014	2014	Anser_fabalis	Avian	Anhui	DK1	KT699053
A/Anser_fabalis/China/HuBS428/2014	2014	Anser_fabalis	Avian	China	DK1	KM076701
A/Anthropoides_virgo/Baicheng/219/2013	2013	Anthropoides_virgo	Avian	Baicheng	DK1	KM245336
A/Anthropoides_virgo/Baicheng/220/2014	2014	Anthropoides_virgo	Avian	Baicheng	DK1	MG871415
A/Athene_noctua/Tianjin/Y14/2017	2017	Athene_noctua	Avian	Tianjin	DK1	MH114055
A/baikal_teal/Xianghai/421/2011	2011	baikal_teal	Avian	Xianghai	Others	KC162238
A/Beijing/1/2016	2016	Human	Human	Beijing	DK1	MF440735
A/Beijing/1/2017	2017	Human	Human	Beijing	DK1	MF440743
A/bird/Guangxi/62/2005	2005	bird	Avian	Guangxi	F/98	EU086281
A/bird/Guangxi/82/2005	2005	bird	Avian	Guangxi	F/98	EU086282
A/bird/Guangxi/83/2005	2005	bird	Avian	Guangxi	F/98	EU086300
A/bird/Guangxi/A1/2006	2006	bird	Avian	Guangxi	G1	EU086301
A/bird/Guangxi/H1/2006	2006	bird	Avian	Guangxi	F/98	EU086317
A/black-billed_magpie/Guangxi/29/2005	2005	black-billed_magpie	Avian	Guangxi	F/98	GU121379
A/black-billed_magpie/Guangxi/30/2005	2005	black-billed_magpie	Avian	Guangxi	F/98	HM590759
A/black-billed_magpie/Guangxi/31/2005	2005	black-billed_magpie	Avian	Guangxi	F/98	HM590767
A/brambling/Beijing/16/2012	2012	brambling	Avian	Beijing	DK1	KC464595
A/canine/Guangxi/1/2011	2011	canine	Canine	Guangxi	DK1	JN222387
A/chicken/Anhui/02/2008	2008	chicken	Avian	Anhui	F/98	KJ426315
A/chicken/Anhui/03.01_FY001-O/2015	2015	chicken	Avian	Anhui	DK1	EPI_ISL_657255
A/chicken/Anhui/1/2008	2008	chicken	Avian	Anhui	DK1	KP081530
A/chicken/Anhui/11/2010	2010	chicken	Avian	Anhui	DK1	KP865901
A/chicken/Anhui/A2005/2011	2011	chicken	Avian	Anhui	DK1	KP865894
A/chicken/Anhui/AH120/2015	2015	chicken	Avian	Anhui	DK1	KX867830
A/chicken/Anhui/AH196/2015	2015	chicken	Avian	Anhui	DK1	MN135858
A/chicken/Anhui/AH326/2016	2016	chicken	Avian	Anhui	DK1	MG051193
A/chicken/Anhui/AH329/2016	2016	chicken	Avian	Anhui	DK1	MG063483
A/chicken/Anhui/AH450/2017	2017	chicken	Avian	Anhui	DK1	MH489432
A/chicken/Anhui/AH475/2017	2017	chicken	Avian	Anhui	DK1	MH489496
A/chicken/Anhui/AH480/2017	2017	chicken	Avian	Anhui	DK1	MH489504
A/chicken/Anhui/B278/2011	2011	chicken	Avian	Anhui	DK1	KP865891
A/chicken/Anhui/HF/2010	2010	chicken	Avian	Anhui	DK1	JX312549
A/chicken/Anhui/LH66/2017	2017	chicken	Avian	Anhui	DK1	MH489440
A/chicken/Anhui/LH99/2017	2017	chicken	Avian	Anhui	DK1	MH489448
A/chicken/Anhui/WB/2014	2014	chicken	Avian	Anhui	DK1	MG280700
A/chicken/Beijing/0309/2013	2013	chicken	Avian	Beijing	DK1	KM609879
A/chicken/Beijing/0311/2013	2013	chicken	Avian	Beijing	DK1	KM609878
A/chicken/Beijing/0331/2013	2013	chicken	Avian	Beijing	DK1	KM609877
A/chicken/Beijing/0512/2013	2013	chicken	Avian	Beijing	DK1	KM609876
A/chicken/Beijing/1/1994	1994	chicken	Avian	Beijing	BJ/94	KF188291
A/chicken/Beijing/11/2013	2013	chicken	Avian	Beijing	DK1	KF059351
A/chicken/Beijing/1115/2013	2013	chicken	Avian	Beijing	DK1	KM609875
A/chicken/Beijing/16/2013	2013	chicken	Avian	Beijing	DK1	KM609874
A/chicken/Beijing/243/2005	2005	chicken	Avian	Beijing	BJ/94	KF746753
A/chicken/Beijing/243/2010	2010	chicken	Avian	Beijing	BJ/94	KF746873
A/chicken/Beijing/3/1999	1999	chicken	Avian	Beijing	BJ/94	KP055058
A/chicken/Beijing/8/98	1998	chicken	Avian	Beijing	BJ/94	DQ064543
A/chicken/Beijing/B7/2010	2010	chicken	Avian	Beijing	DK1	KJ426481
A/chicken/Beijing/HD/2010	2010	chicken	Avian	Beijing	DK1	KC821044
A/chicken/Beijing/HD06/2012	2012	chicken	Avian	Beijing	DK1	KF059344
A/chicken/Beijing/L1/2005	2005	chicken	Avian	Beijing	BJ/94	EU914197
A/chicken/China/1101/2019	2019	chicken	Avian	China	DK1	MN918126
A/chicken/China/1102/2019	2019	chicken	Avian	China	DK1	MN918134
A/chicken/China/1103/2019	2019	chicken	Avian	China	DK1	MN918142
A/chicken/China/1104/2019	2019	chicken	Avian	China	DK1	MN918150
A/chicken/China/1635.1/2018	2018	chicken	Avian	China	DK1	MK367583
A/chicken/China/1642.1/2018	2018	chicken	Avian	China	DK1	MK367619
A/chicken/China/1646.1/2018	2018	chicken	Avian	China	DK1	MK367627
A/chicken/China/16587.1/2018	2018	chicken	Avian	China	DK1	MK367643
A/chicken/China/231/2017	2017	chicken	Avian	China	DK1	MH588112
A/chicken/China/233/2017	2017	chicken	Avian	China	DK1	MH588113
A/chicken/China/237/2017	2017	chicken	Avian	China	DK1	MN385368
A/chicken/China/241/2017	2017	chicken	Avian	China	DK1	MH588114
A/chicken/China/261/2017	2017	chicken	Avian	China	DK1	MH588115
A/chicken/China/330/2017	2017	chicken	Avian	China	DK1	MH588116
A/chicken/China/333/2017	2017	chicken	Avian	China	DK1	MH588117
A/chicken/China/348/2018	2018	chicken	Avian	China	DK1	MH588118
A/chicken/China/350/2018	2018	chicken	Avian	China	DK1	MH588119
A/chicken/China/355/2017	2017	chicken	Avian	China	DK1	MN385376
A/chicken/China/370/2018	2018	chicken	Avian	China	DK1	MH588120
A/chicken/China/384/2017	2017	chicken	Avian	China	DK1	MN385385
A/chicken/China/63/2019	2019	chicken	Avian	China	DK1	MN263217
A/chicken/China/71/2019	2019	chicken	Avian	China	DK1	MN263225
A/chicken/China/728/2017	2017	chicken	Avian	China	DK1	MN385393
A/chicken/China/93/2017	2017	chicken	Avian	China	DK1	MN385406
A/chicken/China/A10/2014	2014	chicken	Avian	China	DK1	MK979285
A/chicken/China/AH-10-01/2010	2010	chicken	Avian	China	DK1	JF906203
A/chicken/China/AV1534PB2-1.seq/2011	2011	chicken	Avian	China	F/98	MN686364
A/chicken/China/AV1535PB2-1.seq/2011	2011	chicken	Avian	China	DK1	MN686272
A/chicken/China/AV1548PB2-1.seq/2011	2011	chicken	Avian	China	DK1	MN686255
A/chicken/China/C7/2018	2018	chicken	Avian	China	DK1	MN384765
A/chicken/China/CK76/2017	2017	chicken	Avian	China	DK1	MN384723
A/chicken/China/CY09/2014	2014	chicken	Avian	China	DK1	MK979301
A/chicken/China/FX04/2012	2012	chicken	Avian	China	DK1	MK979309
A/chicken/China/G1251PB216GD/2016	2016	chicken	Avian	China	DK1	MK326884
A/chicken/China/G1301PB216GD/2016	2016	chicken	Avian	China	DK1	MK326885
A/chicken/China/G1333PB216GD/2016	2016	chicken	Avian	China	DK1	MK326886
A/chicken/China/G1376PB216GD/2016	2016	chicken	Avian	China	DK1	MK326887
A/chicken/China/G1639PB216GD/2016	2016	chicken	Avian	China	DK1	MK326891
A/chicken/China/G1662PB216GD/2016	2016	chicken	Avian	China	DK1	MK326892
A/chicken/China/G1681PB216GD/2016	2016	chicken	Avian	China	DK1	MK326889
A/chicken/China/G1728PB216GD/2016	2016	chicken	Avian	China	DK1	MK326890
A/chicken/China/G1737PB216GD/2016	2016	chicken	Avian	China	DK1	MK326893
A/chicken/China/G1740PB216GD/2016	2016	chicken	Avian	China	DK1	MK326894
A/chicken/China/G1773PB216GD/2016	2016	chicken	Avian	China	DK1	MK326895
A/chicken/China/G1921PB216GD/2016	2016	chicken	Avian	China	DK1	MK326896
A/chicken/China/Guangxi1/2000	2000	chicken	Avian	China	BJ/94	DQ485205
A/chicken/China/Guangxi14/2000	2000	chicken	Avian	China	G1	DQ485213
A/chicken/China/Guangxi17/2000	2000	chicken	Avian	China	G1	DQ485221
A/chicken/China/Laihang/2014	2014	chicken	Avian	China	DK1	MK072966
A/chicken/China/LN14/2014	2014	chicken	Avian	China	DK1	MK979317
A/chicken/China/LY04/2012	2012	chicken	Avian	China	DK1	MK979325
A/chicken/China/PJ03/2012	2012	chicken	Avian	China	DK1	MK979333
A/chicken/China/ShangDong/2018	2018	chicken	Avian	China	DK1	MK367635
A/chicken/China/SN02/2012	2012	chicken	Avian	China	DK1	MK979341
A/chicken/China/SY03/2012	2012	chicken	Avian	China	DK1	MK979349
A/chicken/China/SZ02/2012	2012	chicken	Avian	China	DK1	MK979357
A/chicken/China/TL01/2012	2012	chicken	Avian	China	DK1	MK979293
A/chicken/Chongqing/A52/2011	2011	chicken	Avian	Chongqing	F/98	KP185459
A/chicken/Chongqing/C1258/2011	2011	chicken	Avian	Chongqing	DK1	KM113234
A/chicken/Chongqing/C2093/2013	2013	chicken	Avian	Chongqing	F/98	KM113210
A/chicken/Daye/DY0602/2017	2017	chicken	Avian	Daye	DK1	MF795006
A/chicken/Dongguan/1674/2014	2014	chicken	Avian	Dongguan	DK1	KP416443
A/chicken/Dongguan/2309/2013	2013	chicken	Avian	Dongguan	DK1	KP414474
A/chicken/Dongguan/2701/2013	2013	chicken	Avian	Dongguan	DK1	KP414514
A/chicken/Dongguan/2754/2013	2013	chicken	Avian	Dongguan	DK1	KP414522
A/chicken/Dongguan/2827/2013	2013	chicken	Avian	Dongguan	DK1	KP414530
A/chicken/Dongguan/2900/2013	2013	chicken	Avian	Dongguan	DK1	KP414546
A/chicken/Dongguan/2977/2013	2013	chicken	Avian	Dongguan	DK1	KP414554
A/chicken/Dongguan/3056/2013	2013	chicken	Avian	Dongguan	DK1	KP414562
A/chicken/Dongguan/3186/2013	2013	chicken	Avian	Dongguan	DK1	KP414578
A/chicken/Dongguan/3250/2013	2013	chicken	Avian	Dongguan	DK1	KP414691
A/chicken/Dongguan/3315/2013	2013	chicken	Avian	Dongguan	DK1	KP414586
A/chicken/Dongguan/3409/2013	2013	chicken	Avian	Dongguan	DK1	KP414602
A/chicken/Dongguan/3550/2013	2013	chicken	Avian	Dongguan	DK1	KP414610
A/chicken/Dongguan/3562/2013	2013	chicken	Avian	Dongguan	DK1	KP414618
A/chicken/Dongguan/3839/2013	2013	chicken	Avian	Dongguan	DK1	KP414634
A/chicken/Dongguan/3964/2013	2013	chicken	Avian	Dongguan	DK1	KP414642
A/chicken/Dongguan/4068/2013	2013	chicken	Avian	Dongguan	DK1	KP414650
A/chicken/Dongguan/4189/2013	2013	chicken	Avian	Dongguan	DK1	KP414666
A/chicken/Dongguan/4231/2013	2013	chicken	Avian	Dongguan	DK1	KP414674
A/chicken/Eastern_China/SDKD1/2015	2015	chicken	Avian	Eastern_China	DK1	EPI_ISL_1800491
A/chicken/Foshan/G3/2019	2019	Chicken	Avian	Foshan	DK1	EPI_ISL_1846369
A/chicken/Fujian/01/2009	2009	chicken	Avian	Fujian	DK1	KJ426311
A/chicken/Fujian/25/00	2000	chicken	Avian	Fujian	BJ/94	DQ064544
A/chicken/Fujian/A1166/2010	2010	chicken	Avian	Fujian	DK1	KP865896
A/chicken/Fujian/C1161/2013	2013	chicken	Avian	Fujian	DK1	KM113266
A/chicken/Fujian/C1239/2009	2009	chicken	Avian	Fujian	DK1	KM113242
A/chicken/Fujian/FZ02/2011	2011	chicken	Avian	Fujian	Others	KJ801495
A/chicken/Fujian/G9/2009	2009	chicken	Avian	Fujian	DK1	JN869514
A/chicken/Fujian/S1XA35/2017	2017	chicken	Avian	Fujian	DK1	MG192178
A/chicken/Fujian/SD037/2017	2017	chicken	Avian	Fujian	DK1	MG192175
A/chicken/Fujian/SD056/2017	2017	chicken	Avian	Fujian	DK1	MG192176
A/chicken/Fujian/SD070/2017	2017	chicken	Avian	Fujian	DK1	MG192177
A/chicken/Fujian/SDLH35/2015	2015	chicken	Avian	Fujian	DK1	MN135866
A/chicken/Fujian/SIC13/2013	2013	chicken	Avian	Fujian	DK1	KX598525
A/chicken/Fujian/SIC16/2014	2014	chicken	Avian	Fujian	DK1	KX598522
A/chicken/Fujian/SIC4/2013	2013	chicken	Avian	Fujian	DK1	KX598521
A/chicken/Fujian/SIC5/2013	2013	chicken	Avian	Fujian	DK1	KX598528
A/chicken/Fujian/SIC9/2013	2013	chicken	Avian	Fujian	DK1	KX598530
A/chicken/Gansu/2/99	1999	chicken	Avian	Gansu	BJ/94	EF070740
A/chicken/Gansu/419/2012	2012	chicken	Avian	Gansu	DK1	KF715241
A/chicken/Ganzhou/GZ126/2016	2016	chicken	Avian	Ganzhou	DK1	KY415907
A/chicken/Ganzhou/GZ140/2016	2016	chicken	Avian	Ganzhou	DK1	KY415906
A/chicken/Ganzhou/GZ86/2016	2016	chicken	Avian	Ganzhou	DK1	KY415903
A/chicken/Guangdong/01/2008	2008	chicken	Avian	Guangdong	F/98	KJ426317
A/chicken/Guangdong/01/2011	2011	chicken	Avian	Guangdong	DK1	KC821059
A/chicken/Guangdong/04.15_SZBAXQ005/2015	2015	chicken	Avian	Guangdong	DK1	EPI_ISL_661932
A/chicken/Guangdong/04.15_SZBAXQ025/2015	2015	chicken	Avian	Guangdong	DK1	EPI_ISL_661924
A/chicken/Guangdong/04.22_DGCP100-O/2015	2015	chicken	Avian	Guangdong	DK1	EPI_ISL_660604
A/chicken/Guangdong/04.22_DGCP101-O/2015	2015	chicken	Avian	Guangdong	DK1	EPI_ISL_660540
A/chicken/Guangdong/04.22_DGCP102-O/2015	2015	chicken	Avian	Guangdong	DK1	EPI_ISL_660172
A/chicken/Guangdong/04.23_DGQTXC191-O/2015	2015	chicken	Avian	Guangdong	DK1	EPI_ISL_660508
A/chicken/Guangdong/04.23_DGQTXC191-P/2015	2015	chicken	Avian	Guangdong	DK1	EPI_ISL_660148
A/chicken/Guangdong/04.23_DGQTXC193-O/2015	2015	chicken	Avian	Guangdong	DK1	EPI_ISL_660164
A/chicken/Guangdong/04.23_DGQTXC194-O/2015	2015	chicken	Avian	Guangdong	DK1	EPI_ISL_659988
A/chicken/Guangdong/04.23_DGQTXC194-P/2015	2015	chicken	Avian	Guangdong	DK1	EPI_ISL_660156
A/chicken/Guangdong/04.23_DGQTXC195-O/2015	2015	chicken	Avian	Guangdong	DK1	EPI_ISL_660556
A/chicken/Guangdong/04.23_DGQTXC195-P/2015	2015	chicken	Avian	Guangdong	DK1	EPI_ISL_660372
A/chicken/Guangdong/10/00	2000	chicken	Avian	Guangdong	BJ/94	DQ064545
A/chicken/Guangdong/1214/2009	2009	chicken	Avian	Guangdong	DK1	KP865902
A/chicken/Guangdong/1258/2009	2009	chicken	Avian	Guangdong	F/98	KP865903
A/chicken/Guangdong/1351/2009	2009	chicken	Avian	Guangdong	F/98	KP865904
A/chicken/Guangdong/1494/2009	2009	chicken	Avian	Guangdong	DK1	KP865905
A/chicken/Guangdong/1683/2009	2009	chicken	Avian	Guangdong	F/98	KP865906
A/chicken/Guangdong/21/02	2002	chicken	Avian	Guangdong	BJ/94	DQ064546
A/chicken/Guangdong/28/2017	2017	chicken	Avian	Guangdong	DK1	MT032405
A/chicken/Guangdong/4/00	2000	chicken	Avian	Guangdong	BJ/94	DQ064548
A/chicken/Guangdong/47/01	2001	chicken	Avian	Guangdong	BJ/94	DQ064547
A/chicken/Guangdong/5/97	1997	chicken	Avian	Guangdong	BJ/94	DQ064549
A/chicken/Guangdong/56/01	2001	chicken	Avian	Guangdong	F/98	DQ064550
A/chicken/Guangdong/6/97	1997	chicken	Avian	Guangdong	G1	DQ064551
A/chicken/Guangdong/835/2016	2016	chicken	Avian	Guangdong	DK1	KY794608
A/chicken/Guangdong/A1312/2010	2010	chicken	Avian	Guangdong	DK1	KP865895
A/chicken/Guangdong/B527/2011	2011	chicken	Avian	Guangdong	DK1	KP865888
A/chicken/Guangdong/C1095/2009	2009	chicken	Avian	Guangdong	F/98	KM113290
A/chicken/Guangdong/C1122/2011	2011	chicken	Avian	Guangdong	DK1	KM113282
A/chicken/Guangdong/C76/2012	2012	chicken	Avian	Guangdong	DK1	KP865885
A/chicken/Guangdong/G7/2009	2009	chicken	Avian	Guangdong	F/98	KF367729
A/chicken/Guangdong/GD1601/2016	2016	chicken	Avian	Guangdong	DK1	MG063486
A/Chicken/Guangdong/GZ12363/2019	2019	Chicken	Avian	Guangdong	DK1	EPI_ISL_1916605
A/Chicken/Guangdong/GZ12713/2019	2019	Chicken	Avian	Guangdong	DK1	EPI_ISL_1916613
A/Chicken/Guangdong/GZ13081/2019	2019	Chicken	Avian	Guangdong	DK1	EPI_ISL_1916621
A/Chicken/Guangdong/GZ13604/2019	2019	Chicken	Avian	Guangdong	DK1	EPI_ISL_1916629
A/Chicken/Guangdong/GZ13799/2019	2019	Chicken	Avian	Guangdong	DK1	EPI_ISL_1916637
A/Chicken/Guangdong/GZ13843/2019	2019	Chicken	Avian	Guangdong	DK1	EPI_ISL_1916645
A/Chicken/Guangdong/GZ13991/2019	2019	Chicken	Avian	Guangdong	DK1	EPI_ISL_1916653
A/Chicken/Guangdong/GZ14282/2019	2019	Chicken	Avian	Guangdong	DK1	EPI_ISL_1916661
A/Chicken/Guangdong/GZ14352/2019	2019	Chicken	Avian	Guangdong	DK1	EPI_ISL_1916669
A/Chicken/Guangdong/GZ14511/2019	2019	Chicken	Avian	Guangdong	DK1	EPI_ISL_1916677
A/Chicken/Guangdong/GZ14577/2019	2019	Chicken	Avian	Guangdong	DK1	EPI_ISL_1916685
A/Chicken/Guangdong/GZ14792/2019	2019	Chicken	Avian	Guangdong	DK1	EPI_ISL_1916693
A/Chicken/Guangdong/GZ15274/2019	2019	Chicken	Avian	Guangdong	DK1	EPI_ISL_1916701
A/Chicken/Guangdong/GZ15319/2019	2019	Chicken	Avian	Guangdong	DK1	EPI_ISL_1916709
A/Chicken/Guangdong/GZ15513/2020	2020	Chicken	Avian	Guangdong	DK1	EPI_ISL_1916717
A/Chicken/Guangdong/GZ15563/2020	2020	Chicken	Avian	Guangdong	DK1	EPI_ISL_1916725
A/chicken/Guangdong/LG1/2013	2013	chicken	Avian	Guangdong	DK1	KC951119
A/chicken/Guangdong/SIC1/2012	2012	chicken	Avian	Guangdong	DK1	KX598532
A/chicken/Guangdong/SIC10/2013	2013	chicken	Avian	Guangdong	DK1	KX598523
A/chicken/Guangdong/SIC14/2013	2013	chicken	Avian	Guangdong	DK1	KX598515
A/chicken/Guangdong/SIC17/2014	2014	chicken	Avian	Guangdong	DK1	KX598535
A/chicken/Guangdong/SIC18/2014	2014	chicken	Avian	Guangdong	DK1	KX598536
A/chicken/Guangdong/SIC2/2012	2012	chicken	Avian	Guangdong	DK1	KX598529
A/chicken/Guangdong/SIC23/2014	2014	chicken	Avian	Guangdong	DK1	KX598551
A/chicken/Guangdong/SIC27/2014	2014	chicken	Avian	Guangdong	DK1	KX598539
A/chicken/Guangdong/SIC28/2014	2014	chicken	Avian	Guangdong	DK1	KX598540
A/chicken/Guangdong/SIC29/2014	2014	chicken	Avian	Guangdong	DK1	KX598543
A/chicken/Guangdong/SIC31/2014	2014	chicken	Avian	Guangdong	DK1	KX598514
A/chicken/Guangdong/SIC37/2015	2015	chicken	Avian	Guangdong	DK1	KX598547
A/chicken/Guangdong/SIC38/2015	2015	chicken	Avian	Guangdong	DK1	KX598550
A/chicken/Guangdong/SIC41/2015	2015	chicken	Avian	Guangdong	DK1	KX598546
A/chicken/Guangdong/TS/2004	2004	chicken	Avian	Guangdong	G1	JQ639775
A/chicken/Guangdong/V/2008	2008	chicken	Avian	Guangdong	BJ/94	JQ639783
A/chicken/Guangdong/ZCY/2011	2011	chicken	Avian	Guangdong	DK1	JN869543
A/chicken/Guangdong/ZHJ/2011	2011	chicken	Avian	Guangdong	DK1	JN869535
A/chicken/Guangxi/066C10/2010	2010	chicken	Avian	Guangxi	DK1	KF768189
A/chicken/Guangxi/067C4/2010	2010	chicken	Avian	Guangxi	DK1	KF768224
A/chicken/Guangxi/10/99	1999	chicken	Avian	Guangxi	G1	DQ064552
A/chicken/Guangxi/37/2005	2005	chicken	Avian	Guangxi	F/98	EU086233
A/chicken/Guangxi/4/1999	1999	chicken	Avian	Guangxi	G1	EU081871
A/chicken/Guangxi/55/2005	2005	chicken	Avian	Guangxi	F/98	EU086263
A/chicken/Guangxi/6/2000	2000	chicken	Avian	Guangxi	G1	EU086244
A/chicken/Guangxi/9/99	1999	chicken	Avian	Guangxi	G1	DQ064553
A/chicken/Guangxi/C1228/2015	2015	chicken	Avian	Guangxi	DK1	KX185888
A/chicken/Guangxi/C1435/2012	2012	chicken	Avian	Guangxi	DK1	KM113226
A/chicken/Guangxi/C2163/2012	2012	chicken	Avian	Guangxi	DK1	KM113194
A/chicken/Guangxi/C227/2015	2015	chicken	Avian	Guangxi	DK1	KX130846
A/chicken/Guangxi/C4080/2010	2010	chicken	Avian	Guangxi	DK1	KM113114
A/chicken/Guangxi/DX/2008	2008	chicken	Avian	Guangxi	F/98	KF768196
A/chicken/Guangxi/G8/2009	2009	chicken	Avian	Guangxi	F/98	KF367736
A/chicken/Guangxi/KMIII/1999	1999	chicken	Avian	Guangxi	G1	HQ117883
A/chicken/Guangxi/LF/2007	2007	chicken	Avian	Guangxi	F/98	KF768248
A/chicken/Guangxi/LS/2013	2013	chicken	Avian	Guangxi	DK1	KM070507
A/chicken/Guangxi/SIC15/2013	2013	chicken	Avian	Guangxi	DK1	KX598527
A/chicken/Guangxi/SIC19/2014	2014	chicken	Avian	Guangxi	DK1	KX598533
A/chicken/Guangxi/SIC20/2014	2014	chicken	Avian	Guangxi	DK1	KX598534
A/chicken/Guangxi/SIC22/2014	2014	chicken	Avian	Guangxi	DK1	KX598526
A/chicken/Guangxi/SIC6/2013	2013	chicken	Avian	Guangxi	DK1	KX598519
A/chicken/Guangzhou/G41/2019	2019	Chicken	Avian	Guangzhou	DK1	EPI_ISL_1846377
A/chicken/Guizhou/112/2011	2011	chicken	Avian	Guizhou	DK1	KP185461
A/chicken/Guizhou/299/2012	2012	chicken	Avian	Guizhou	DK1	KP185462
A/chicken/Guizhou/C1011/2009	2009	chicken	Avian	Guizhou	DK1	KM113314
A/chicken/Guizhou/C4058/2011	2011	chicken	Avian	Guizhou	DK1	KM113130
A/chicken/Hainan/I22/2011	2011	chicken	Avian	Hainan	DK1	KP185463
A/chicken/Hainan/SIC33/2014	2014	chicken	Avian	Hainan	Others	KX598554
A/chicken/Hebei/0721/2013	2013	chicken	Avian	Hebei	DK1	KM609872
A/chicken/Hebei/1024/2012	2012	chicken	Avian	Hebei	DK1	KM609871
A/chicken/Hebei/274/2004	2004	chicken	Avian	Hebei	BJ/94	KF746832
A/chicken/Hebei/274/2009	2009	chicken	Avian	Hebei	BJ/94	KF746759
A/chicken/Hebei/31/00	2000	chicken	Avian	Hebei	BJ/94	DQ064554
A/chicken/Hebei/4/2008	2008	chicken	Avian	Hebei	F/98	FJ499468
A/chicken/Hebei/7/2008	2008	chicken	Avian	Hebei	F/98	GQ202053
A/chicken/Hebei/A/2007	2007	chicken	Avian	Hebei	F/98	GQ202061
A/chicken/Hebei/B1/2001	2001	chicken	Avian	Hebei	BJ/94	EU914195
A/chicken/Hebei/B5/2010	2010	chicken	Avian	Hebei	DK1	KJ426482
A/chicken/Hebei/C4/2008	2008	chicken	Avian	Hebei	F/98	GQ202047
A/chicken/Hebei/DF/2008	2008	chicken	Avian	Hebei	DK1	KC821033
A/chicken/Hebei/FL/2011	2011	chicken	Avian	Hebei	DK1	KC821063
A/chicken/Hebei/fx05/2010	2010	chicken	Avian	Hebei	DK1	KC821048
A/chicken/Hebei/L1/2006	2006	chicken	Avian	Hebei	BJ/94	EU914201
A/chicken/Hebei/TS/2008	2008	chicken	Avian	Hebei	DK1	KC821029
A/chicken/Hebei/Y2/2009	2009	chicken	Avian	Hebei	F/98	GQ202041
A/chicken/Hebei/YT/2010	2010	chicken	Avian	Hebei	DK1	KC821049
A/chicken/Hebei/ZR/2010	2010	chicken	Avian	Hebei	DK1	KC821045
A/Chicken/Heilongjiang/10/97	1997	Chicken	Avian	Heilongjiang	BJ/94	AF508653
A/chicken/Heilongjiang/35/00	2000	chicken	Avian	Heilongjiang	G1	DQ064555
A/chicken/Heilongjiang/48/01	2001	chicken	Avian	Heilongjiang	F/98	DQ064556
A/chicken/Heilongjiang/u/1998	1998	chicken	Avian	Heilongjiang	G1	JF795127
A/chicken/Henan/01/2009	2009	chicken	Avian	Henan	DK1	KJ426313
A/chicken/Henan/1.2/2008	2008	chicken	Avian	Henan	F/98	FJ534543
A/chicken/Henan/12/2008	2008	chicken	Avian	Henan	F/98	KJ426319
A/chicken/Henan/26/00	2000	chicken	Avian	Henan	G1	DQ064557
A/chicken/Henan/321/2008	2008	chicken	Avian	Henan	F/98	KF746864
A/chicken/Henan/323/2008	2008	chicken	Avian	Henan	F/98	KF746774
A/chicken/Henan/323/2009	2009	chicken	Avian	Henan	F/98	KF746840
A/chicken/Henan/43/02	2002	chicken	Avian	Henan	BJ/94	DQ064558
A/chicken/Henan/5/98	1998	chicken	Avian	Henan	BJ/94	DQ064559
A/chicken/Henan/815/2016	2016	chicken	Avian	Henan	DK1	EPI_ISL_1221848
A/chicken/Henan/90/2012	2012	chicken	Avian	Henan	DK1	KP185466
A/chicken/Henan/DY/2009	2009	chicken	Avian	Henan	DK1	KC821034
A/chicken/Henan/L1/2002	2002	chicken	Avian	Henan	BJ/94	EU914198
A/chicken/Henan/L1/2008	2008	chicken	Avian	Henan	F/98	FJ547481
A/chicken/Henan/L2/2008	2008	chicken	Avian	Henan	F/98	EU935070
A/chicken/Henan/L3/2008	2008	chicken	Avian	Henan	F/98	FJ492970
A/chicken/Henan/Z01/2007	2007	chicken	Avian	Henan	F/98	KJ426321
A/chicken/Hong_Kong/AP167W/2006	2006	chicken	Avian	Hong_Kong	F/98	KF260810
A/chicken/Hong_Kong/CRA45/2010	2010	chicken	Avian	Hong_Kong	DK1	KF260865
A/chicken/Hong_Kong/CRA45W/2010	2010	chicken	Avian	Hong_Kong	DK1	KF260866
A/chicken/Hong_Kong/CSW445W/2011	2011	chicken	Avian	Hong_Kong	DK1	KF260879
A/chicken/Hong_Kong/CSW475/2009	2009	chicken	Avian	Hong_Kong	F/98	KF260847
A/chicken/Hong_Kong/CSW530/2011	2011	chicken	Avian	Hong_Kong	DK1	KF260883
A/chicken/Hong_Kong/CSW533/2011	2011	chicken	Avian	Hong_Kong	DK1	KF260884
A/chicken/Hong_Kong/FL96/2010	2010	chicken	Avian	Hong_Kong	DK1	KF260854
A/chicken/Hong_Kong/FY105W/2012	2012	chicken	Avian	Hong_Kong	DK1	KF260897
A/chicken/Hong_Kong/FY64W/2010	2010	chicken	Avian	Hong_Kong	DK1	KF260855
A/chicken/Hong_Kong/FY6W/2012	2012	chicken	Avian	Hong_Kong	DK1	KF260886
A/chicken/Hong_Kong/FY85/2008	2008	chicken	Avian	Hong_Kong	F/98	KF260835
A/chicken/Hong_Kong/G9/1997	1997	chicken	Avian	Hong_Kong	G1	AF156430
A/chicken/Hong_Kong/HH117/2012	2012	chicken	Avian	Hong_Kong	DK1	KF260894
A/chicken/Hong_Kong/HH181/2007	2007	chicken	Avian	Hong_Kong	F/98	KF260820
A/chicken/Hong_Kong/HH45/2007	2007	chicken	Avian	Hong_Kong	F/98	KF260819
A/chicken/Hong_Kong/HH8/2010	2010	chicken	Avian	Hong_Kong	DK1	KF260856
A/chicken/Hong_Kong/JV17/2012	2012	chicken	Avian	Hong_Kong	DK1	KF260891
A/chicken/Hong_Kong/JV231W/2012	2012	chicken	Avian	Hong_Kong	DK1	KF260900
A/chicken/Hong_Kong/JV75/2011	2011	chicken	Avian	Hong_Kong	DK1	KF260871
A/chicken/Hong_Kong/NT10/2011	2011	chicken	Avian	Hong_Kong	G1	KF260867
A/chicken/Hong_Kong/NT148W/2011	2011	chicken	Avian	Hong_Kong	DK1	KF260872
A/chicken/Hong_Kong/NT149W/2011	2011	chicken	Avian	Hong_Kong	DK1	KF260873
A/chicken/Hong_Kong/NT155/2008	2008	chicken	Avian	Hong_Kong	F/98	KF260836
A/chicken/Hong_Kong/NT180W/2011	2011	chicken	Avian	Hong_Kong	DK1	KF260875
A/chicken/Hong_Kong/NT211W/2007	2007	chicken	Avian	Hong_Kong	F/98	KF260821
A/chicken/Hong_Kong/NT266/2012	2012	chicken	Avian	Hong_Kong	DK1	KF260899
A/chicken/Hong_Kong/NT270/2008	2008	chicken	Avian	Hong_Kong	F/98	KF260837
A/chicken/Hong_Kong/NT272/2008	2008	chicken	Avian	Hong_Kong	F/98	KF260838
A/chicken/Hong_Kong/NT286/2007	2007	chicken	Avian	Hong_Kong	F/98	KF260822
A/chicken/Hong_Kong/NT305W/2011	2011	chicken	Avian	Hong_Kong	DK1	KF260878
A/chicken/Hong_Kong/NT406/2006	2006	chicken	Avian	Hong_Kong	F/98	KF260812
A/chicken/Hong_Kong/NT547/2005	2005	chicken	Avian	Hong_Kong	F/98	KF260803
A/chicken/Hong_Kong/SF379/2006	2006	chicken	Avian	Hong_Kong	F/98	KF260813
A/chicken/Hong_Kong/SF60/2008	2008	chicken	Avian	Hong_Kong	F/98	KF260839
A/chicken/Hong_Kong/SSP176/2009	2009	chicken	Avian	Hong_Kong	F/98	KF260848
A/chicken/Hong_Kong/SSP177W/2009	2009	chicken	Avian	Hong_Kong	F/98	KF260849
A/chicken/Hong_Kong/SSP492/2005	2005	chicken	Avian	Hong_Kong	F/98	KF260804
A/chicken/Hong_Kong/TC176/2006	2006	chicken	Avian	Hong_Kong	F/98	KF260814
A/chicken/Hong_Kong/TC18/2011	2011	chicken	Avian	Hong_Kong	DK1	KF260868
A/chicken/Hong_Kong/TC8/2012	2012	chicken	Avian	Hong_Kong	DK1	KF260885
A/chicken/Hong_Kong/TFB130/2006	2006	chicken	Avian	Hong_Kong	F/98	KF260815
A/chicken/Hong_Kong/TP178/2007	2007	chicken	Avian	Hong_Kong	F/98	KF260824
A/chicken/Hong_Kong/TP38/2003	2003	chicken	Avian	Hong_Kong	F/98	KF188301
A/chicken/Hong_Kong/TSTA7W/2009	2009	chicken	Avian	Hong_Kong	F/98	KF260850
A/chicken/Hong_Kong/TSTB17W/2010	2010	chicken	Avian	Hong_Kong	F/98	KF260857
A/chicken/Hong_Kong/TSTB21/2010	2010	chicken	Avian	Hong_Kong	F/98	KF260858
A/chicken/Hong_Kong/TSTB25W/2010	2010	chicken	Avian	Hong_Kong	F/98	KF260863
A/chicken/Hong_Kong/TSTB27/2010	2010	chicken	Avian	Hong_Kong	F/98	KF260859
A/chicken/Hong_Kong/TSTB28W/2010	2010	chicken	Avian	Hong_Kong	F/98	KF260864
A/chicken/Hong_Kong/TSTB32W/2011	2011	chicken	Avian	Hong_Kong	DK1	KF260876
A/chicken/Hong_Kong/WF1W/2012	2012	chicken	Avian	Hong_Kong	DK1	KF260889
A/chicken/Hong_Kong/WF3/2012	2012	chicken	Avian	Hong_Kong	DK1	KF260888
A/chicken/Hong_Kong/WF4/2007	2007	chicken	Avian	Hong_Kong	F/98	KF260825
A/chicken/Hong_Kong/YO117W/2012	2012	chicken	Avian	Hong_Kong	DK1	KF260898
A/chicken/Hong_Kong/YO12W/2012	2012	chicken	Avian	Hong_Kong	DK1	KF260890
A/chicken/Hong_Kong/YO151W/2011	2011	chicken	Avian	Hong_Kong	DK1	KF260877
A/chicken/Hong_Kong/YO173W/2011	2011	chicken	Avian	Hong_Kong	DK1	KF260882
A/chicken/Hong_Kong/YO28/2011	2011	chicken	Avian	Hong_Kong	DK1	KF260869
A/chicken/Hong_Kong/YO6/2012	2012	chicken	Avian	Hong_Kong	DK1	KF260887
A/chicken/Hong_Kong/YSC82/2008	2008	chicken	Avian	Hong_Kong	F/98	KF260840
A/chicken/Hong_Kong/YU106W/2009	2009	chicken	Avian	Hong_Kong	F/98	KF260851
A/chicken/Hong_Kong/YU119/2009	2009	chicken	Avian	Hong_Kong	F/98	KF260852
A/chicken/Hong_Kong/YU14/2006	2006	chicken	Avian	Hong_Kong	F/98	KF260816
A/chicken/Hong_Kong/YU148/2012	2012	chicken	Avian	Hong_Kong	DK1	KF260892
A/chicken/Hong_Kong/YU150W/2012	2012	chicken	Avian	Hong_Kong	DK1	KF260893
A/chicken/Hong_Kong/YU158/2011	2011	chicken	Avian	Hong_Kong	DK1	KF260870
A/chicken/Hong_Kong/YU214/2010	2010	chicken	Avian	Hong_Kong	DK1	KF260860
A/chicken/Hong_Kong/YU218/2010	2010	chicken	Avian	Hong_Kong	DK1	KF260861
A/chicken/Hong_Kong/YU219/2010	2010	chicken	Avian	Hong_Kong	DK1	KF260862
A/chicken/Hong_Kong/YU250W/2011	2011	chicken	Avian	Hong_Kong	DK1	KF260874
A/chicken/Hong_Kong/YU262W/2012	2012	chicken	Avian	Hong_Kong	DK1	KF260895
A/chicken/Hong_Kong/YU341/2008	2008	chicken	Avian	Hong_Kong	F/98	KF260841
A/chicken/Hong_Kong/YU344/2012	2012	chicken	Avian	Hong_Kong	DK1	KF260896
A/chicken/Hong_Kong/YU471W/2008	2008	chicken	Avian	Hong_Kong	F/98	KF260842
A/chicken/Hong_Kong/YU551W/2011	2011	chicken	Avian	Hong_Kong	DK1	KF260880
A/chicken/Hong_Kong/YU629/2007	2007	chicken	Avian	Hong_Kong	F/98	KF260826
A/chicken/Hong_Kong/YU797/2007	2007	chicken	Avian	Hong_Kong	F/98	KF260827
A/chicken/Huaian/HA9/2016	2016	chicken	Avian	Huaian	DK1	MG063482
A/chicken/Hubei/01/1999	1999	chicken	Avian	Hubei	BJ/94	CY077082
A/chicken/Hubei/01/2015	2015	chicken	Avian	Hubei	DK1	MF568508
A/chicken/Hubei/03.06__WHWTZ0068-P/2015	2015	chicken	Avian	Hubei	DK1	EPI_ISL_658596
A/chicken/Hubei/03.06__WHWTZ0088-P/2015	2015	chicken	Avian	Hubei	DK1	EPI_ISL_658612
A/chicken/Hubei/03.06__WHWTZ0117-O/2015	2015	chicken	Avian	Hubei	DK1	EPI_ISL_658524
A/chicken/Hubei/03.06_WHWTZ0048-P/2015	2015	chicken	Avian	Hubei	DK1	EPI_ISL_658572
A/chicken/Hubei/03.06_WHWTZ132-O/2015	2015	chicken	Avian	Hubei	DK1	EPI_ISL_656575
A/chicken/Hubei/2014	2014	chicken	Avian	Hubei	DK1	KT164848
A/chicken/Hubei/79/2011	2011	chicken	Avian	Hubei	DK1	KP185467
A/chicken/Hubei/C1/2007	2007	chicken	Avian	Hubei	F/98	EU365368
A/chicken/Hubei/C4071/2010	2010	chicken	Avian	Hubei	F/98	KM113122
A/chicken/Hubei/C4196/2009	2009	chicken	Avian	Hubei	F/98	KM113090
A/chicken/Hubei/SC122/2013	2013	chicken	Avian	Hubei	DK1	KM113074
A/chicken/Hubei/SIC3/2012	2012	chicken	Avian	Hubei	DK1	KX598517
A/chicken/Hubei/SIC7/2013	2013	chicken	Avian	Hubei	DK1	KX598518
A/chicken/Hubei/ZYSJF15/2016	2016	chicken	Avian	Hubei	DK1	KY415880
A/chicken/Hunan/04.14_YYFQH661-O/2015	2015	chicken	Avian	Hunan	DK1	EPI_ISL_659468
A/chicken/Hunan/04.14_YYGK501-O/2015	2015	chicken	Avian	Hunan	DK1	EPI_ISL_659412
A/chicken/Hunan/04.14_YYGK506-O/2015	2015	chicken	Avian	Hunan	DK1	EPI_ISL_659420
A/chicken/Hunan/04.14_YYGK507-O/2015	2015	chicken	Avian	Hunan	DK1	EPI_ISL_659428
A/chicken/Hunan/04.14_YYGK521-P/2015	2015	chicken	Avian	Hunan	DK1	EPI_ISL_659460
A/chicken/Hunan/04.14_YYGK522-O/2015	2015	chicken	Avian	Hunan	DK1	EPI_ISL_659436
A/chicken/Hunan/04.14_YYGK563-P/2015	2015	chicken	Avian	Hunan	DK1	EPI_ISL_659444
A/chicken/Hunan/04.14_YYXS832-O/2015	2015	chicken	Avian	Hunan	DK1	EPI_ISL_659492
A/chicken/Hunan/04.22_LDDX046-O/2015	2015	chicken	Avian	Hunan	DK1	EPI_ISL_658724
A/chicken/Hunan/04.22_LDDX069-O/2015	2015	chicken	Avian	Hunan	DK1	EPI_ISL_658732
A/chicken/Hunan/1/2012	2012	chicken	Avian	Hunan	DK1	KF714772
A/chicken/Hunan/12.17__YYFQH0015-O/2014	2014	chicken	Avian	Hunan	DK1	EPI_ISL_657175
A/chicken/Hunan/12.17__YYFQH0059-O/2014	2014	chicken	Avian	Hunan	DK1	EPI_ISL_657711
A/chicken/Hunan/12.28_YYGK0054-P/2013	2013	chicken	Avian	Hunan	DK1	EPI_ISL_656607
A/chicken/Hunan/12/2011	2011	chicken	Avian	Hunan	DK1	KF714780
A/chicken/Hunan/14.12_YYFQH0019-O/2014	2014	chicken	Avian	Hunan	DK1	EPI_ISL_658116
A/chicken/Hunan/2106/2009	2009	chicken	Avian	Hunan	F/98	KP865907
A/chicken/Hunan/2230/2009	2009	chicken	Avian	Hunan	DK1	KP865908
A/chicken/Hunan/2237/2010	2010	chicken	Avian	Hunan	F/98	KP865900
A/chicken/Hunan/2351/2009	2009	chicken	Avian	Hunan	F/98	KP865909
A/chicken/Hunan/B445/2011	2011	chicken	Avian	Hunan	F/98	KP865890
A/chicken/Hunan/C3229/2012	2012	chicken	Avian	Hunan	DK1	KM113146
A/chicken/Hunan/C3247/2009	2009	chicken	Avian	Hunan	F/98	KM113138
A/chicken/Hunan/C4136/2010	2010	chicken	Avian	Hunan	DK1	KM113098
A/chicken/Hunan/XKY_46/2015/04.22	2015	chicken	Avian	Hunan	DK1	EPI_ISL_667331
A/chicken/Hunan/YueYang0501/2015/04.14	2015	chicken	Avian	Hunan	DK1	EPI_ISL_667347
A/chicken/Hunan/YueYang0506/2015/04.14	2015	chicken	Avian	Hunan	DK1	EPI_ISL_667355
A/chicken/Hunan/YYFQH689-O/2015	2015	chicken	Avian	Hunan	DK1	EPI_ISL_659484
A/chicken/Huzhou/3801/2013	2013	chicken	Avian	Huzhou	DK1	KP415379
A/chicken/Huzhou/3861/2013	2013	chicken	Avian	Huzhou	DK1	KP415387
A/chicken/Huzhou/3892/2013	2013	chicken	Avian	Huzhou	DK1	KP417124
A/chicken/Jiangsu/01/2007	2007	chicken	Avian	Jiangsu	DK1	KJ426322
A/chicken/Jiangsu/02.06_NJLC042-O/2015	2015	chicken	Avian	Jiangsu	DK1	EPI_ISL_661452
A/chicken/Jiangsu/02.06_NJLC067-O/2015	2015	chicken	Avian	Jiangsu	DK1	EPI_ISL_661436
A/chicken/Jiangsu/02.06_NJLC068-O/2015	2015	chicken	Avian	Jiangsu	DK1	EPI_ISL_661444
A/chicken/Jiangsu/02/2008	2008	chicken	Avian	Jiangsu	DK1	KJ426318
A/chicken/Jiangsu/03.06_WXBT054-O/2015	2015	chicken	Avian	Jiangsu	DK1	EPI_ISL_659820
A/chicken/Jiangsu/03/2007	2007	chicken	Avian	Jiangsu	F/98	KJ426320
A/chicken/Jiangsu/07/2009	2009	chicken	Avian	Jiangsu	DK1	KJ426312
A/chicken/Jiangsu/1/00	2000	chicken	Avian	Jiangsu	BJ/94	DQ064561
A/chicken/Jiangsu/12.30_WZNHQ031-P/2014	2014	chicken	Avian	Jiangsu	DK1	EPI_ISL_660252
A/chicken/Jiangsu/245/2004	2004	chicken	Avian	Jiangsu	F/98	KF746788
A/chicken/Jiangsu/7/2002	2002	chicken	Avian	Jiangsu	F/98	FJ384748
A/chicken/Jiangsu/825/2009	2009	chicken	Avian	Jiangsu	DK1	KP865910
A/chicken/Jiangsu/925/2009	2009	chicken	Avian	Jiangsu	DK1	KP865911
A/chicken/Jiangsu/A139/2010	2010	chicken	Avian	Jiangsu	DK1	KP865897
A/chicken/Jiangsu/A2093/2011	2011	chicken	Avian	Jiangsu	DK1	KP865892
A/chicken/Jiangsu/B20/2011	2011	chicken	Avian	Jiangsu	DK1	KJ426477
A/chicken/Jiangsu/C1020/2012	2012	chicken	Avian	Jiangsu	DK1	KP865881
A/chicken/Jiangsu/C1243/2012	2012	chicken	Avian	Jiangsu	DK1	KP865880
A/chicken/Jiangsu/C3089/2011	2011	chicken	Avian	Jiangsu	DK1	KM113178
A/chicken/Jiangsu/C3226/2012	2012	chicken	Avian	Jiangsu	DK1	KM113154
A/chicken/Jiangsu/C4258/2012	2012	chicken	Avian	Jiangsu	DK1	KM113082
A/chicken/Jiangsu/CZ73/2014	2014	chicken	Avian	Jiangsu	DK1	KY776490
A/chicken/Jiangsu/DD6/2013	2013	chicken	Avian	Jiangsu	DK1	KJ426392
A/chicken/Jiangsu/JS4539/2014	2014	chicken	Avian	Jiangsu	DK1	KX867838
A/chicken/Jiangsu/JT12/2011	2011	chicken	Avian	Jiangsu	DK1	MG280613
A/chicken/Jiangsu/JT138/2016	2016	chicken	Avian	Jiangsu	DK1	MN135874
A/chicken/Jiangsu/JT141/2016	2016	chicken	Avian	Jiangsu	DK1	MN135882
A/chicken/Jiangsu/JT154/2016	2016	chicken	Avian	Jiangsu	DK1	MN135890
A/chicken/Jiangsu/JT34/2011	2011	chicken	Avian	Jiangsu	DK1	KJ426479
A/chicken/Jiangsu/JT95/2013	2013	chicken	Avian	Jiangsu	DK1	MG280684
A/chicken/Jiangsu/L1/2004	2004	chicken	Avian	Jiangsu	F/98	EU914199
A/chicken/Jiangsu/LY2/2017	2017	chicken	Avian	Jiangsu	DK1	MH489464
A/chicken/Jiangsu/Q3/2010	2010	chicken	Avian	Jiangsu	DK1	JN869528
A/chicken/Jiangsu/SC502/2013	2013	chicken	Avian	Jiangsu	DK1	KM113042
A/chicken/Jiangsu/SIC11/2013	2013	chicken	Avian	Jiangsu	DK1	KX598553
A/chicken/Jiangsu/SIC12/2013	2013	chicken	Avian	Jiangsu	DK1	KX598520
A/chicken/Jiangsu/SIC42/2015	2015	chicken	Avian	Jiangsu	DK1	KX598555
A/chicken/Jiangsu/SQ79/2011	2011	chicken	Avian	Jiangsu	DK1	KJ426476
A/chicken/Jiangsu/TM123/2015	2015	chicken	Avian	Jiangsu	DK1	MN135898
A/chicken/Jiangsu/TM210/2016	2016	chicken	Avian	Jiangsu	DK1	MN135906
A/chicken/Jiangsu/TM224/2016	2016	chicken	Avian	Jiangsu	DK1	MN135914
A/chicken/Jiangsu/TM306/2017	2017	chicken	Avian	Jiangsu	DK1	MH489456
A/chicken/Jiangsu/TM314/2017	2017	chicken	Avian	Jiangsu	DK1	MH489480
A/chicken/Jiangsu/TM315/2017	2017	chicken	Avian	Jiangsu	DK1	MH489488
A/chicken/Jiangsu/TM38/2013	2013	chicken	Avian	Jiangsu	DK1	KJ426389
A/chicken/Jiangsu/TM55/2013	2013	chicken	Avian	Jiangsu	DK1	KJ426390
A/chicken/Jiangsu/TM58/2013	2013	chicken	Avian	Jiangsu	DK1	MG280676
A/chicken/Jiangsu/TM59/2013	2013	chicken	Avian	Jiangsu	F/98	MG280666
A/chicken/Jiangsu/TM71/2014	2014	chicken	Avian	Jiangsu	DK1	MG280692
A/chicken/Jiangsu/TS/2010	2010	chicken	Avian	Jiangsu	DK1	KC821043
A/chicken/Jiangsu/wa/2002	2002	chicken	Avian	Jiangsu	F/98	DQ997193
A/chicken/Jiangsu/WJ179/2015	2015	chicken	Avian	Jiangsu	DK1	MN135922
A/chicken/Jiangsu/WJ57/2012	2012	chicken	Avian	Jiangsu	DK1	KP893703
A/chicken/Jiangsu/WJ58/2012	2012	chicken	Avian	Jiangsu	DK1	KJ426474
A/chicken/Jiangsu/XZ0616/2012	2012	chicken	Avian	Jiangsu	DK1	KJ426393
A/chicken/Jiangsu/XZ57/2012	2012	chicken	Avian	Jiangsu	DK1	KJ426473
A/chicken/Jiangsu/YZ0657/2012	2012	chicken	Avian	Jiangsu	DK1	KJ426394
A/chicken/Jiangsu/YZ4/2011	2011	chicken	Avian	Jiangsu	DK1	KJ426478
A/chicken/Jiangsu/YZ640/2012	2012	chicken	Avian	Jiangsu	DK1	MG280653
A/chicken/Jiangsu/YZLH3/2013	2013	chicken	Avian	Jiangsu	DK1	KJ426391
A/chicken/Jiangxi/04.01__NCJD0116-O/2015	2015	chicken	Avian	Jiangxi	DK1	EPI_ISL_657791
A/chicken/Jiangxi/04.01_NCDTZ0261-P/2015	2015	chicken	Avian	Jiangxi	DK1	EPI_ISL_657919
A/chicken/Jiangxi/04.01_NCDZT0055-O/2015	2015	chicken	Avian	Jiangxi	DK1	EPI_ISL_658276
A/chicken/Jiangxi/04.01_NCDZT0103-O/2015	2015	chicken	Avian	Jiangxi	DK1	EPI_ISL_656511
A/chicken/Jiangxi/04.01_NCJD0106-O/2015	2015	chicken	Avian	Jiangxi	DK1	EPI_ISL_657783
A/chicken/Jiangxi/04.01_NCJD0129-O/2015	2015	chicken	Avian	Jiangxi	DK1	EPI_ISL_657815
A/chicken/Jiangxi/05.06_NCDZT0077B-P/2015	2015	chicken	Avian	Jiangxi	DK1	EPI_ISL_658372
A/chicken/Jiangxi/09/2011	2011	chicken	Avian	Jiangxi	DK1	MF085033
A/chicken/Jiangxi/10269/2013	2013	chicken	Avian	Jiangxi	DK1	KP285754
A/chicken/Jiangxi/10278/2013	2013	chicken	Avian	Jiangxi	DK1	KP416651
A/chicken/Jiangxi/11708/2013	2013	chicken	Avian	Jiangxi	DK1	KP285338
A/chicken/Jiangxi/12/2011	2011	chicken	Avian	Jiangxi	DK1	MF113065
A/chicken/Jiangxi/1202/2014	2014	chicken	Avian	Jiangxi	DK1	KP285346
A/chicken/Jiangxi/12562/2013	2013	chicken	Avian	Jiangxi	DK1	KP285762
A/chicken/Jiangxi/13/2011	2011	chicken	Avian	Jiangxi	DK1	MF113074
A/chicken/Jiangxi/13Y/2011	2011	chicken	Avian	Jiangxi	DK1	MF372891
A/chicken/Jiangxi/14/2011	2011	chicken	Avian	Jiangxi	DK1	MF113082
A/chicken/Jiangxi/15/2011	2011	chicken	Avian	Jiangxi	DK1	MF113085
A/chicken/Jiangxi/15Y/2011	2011	chicken	Avian	Jiangxi	DK1	MF372899
A/chicken/Jiangxi/17/2011	2011	chicken	Avian	Jiangxi	DK1	MF113108
A/chicken/Jiangxi/17403/2013	2013	chicken	Avian	Jiangxi	DK1	KP285770
A/chicken/Jiangxi/17913/2013	2013	chicken	Avian	Jiangxi	DK1	KP285778
A/chicken/Jiangxi/18445/2013	2013	chicken	Avian	Jiangxi	DK1	KP285786
A/chicken/Jiangxi/18901/2013	2013	chicken	Avian	Jiangxi	DK1	KP285794
A/chicken/Jiangxi/18913/2013	2013	chicken	Avian	Jiangxi	DK1	KP285074
A/chicken/Jiangxi/18922/2013	2013	chicken	Avian	Jiangxi	DK1	KP285082
A/chicken/Jiangxi/18946/2013	2013	chicken	Avian	Jiangxi	DK1	KP285090
A/chicken/Jiangxi/18952/2013	2013	chicken	Avian	Jiangxi	DK1	KP285098
A/chicken/Jiangxi/18957/2013	2013	chicken	Avian	Jiangxi	DK1	KP285106
A/chicken/Jiangxi/18980/2013	2013	chicken	Avian	Jiangxi	DK1	KP285114
A/chicken/Jiangxi/19/2011	2011	chicken	Avian	Jiangxi	DK1	MF113125
A/chicken/Jiangxi/19407/2013	2013	chicken	Avian	Jiangxi	DK1	KP285802
A/chicken/Jiangxi/19436/2013	2013	chicken	Avian	Jiangxi	DK1	KP285122
A/chicken/Jiangxi/19448/2013	2013	chicken	Avian	Jiangxi	DK1	KP285130
A/chicken/Jiangxi/19898/2013	2013	chicken	Avian	Jiangxi	DK1	KP285810
A/chicken/Jiangxi/19934/2013	2013	chicken	Avian	Jiangxi	DK1	KP285138
A/chicken/Jiangxi/19981/2013	2013	chicken	Avian	Jiangxi	DK1	KP285146
A/chicken/Jiangxi/20/2011	2011	chicken	Avian	Jiangxi	DK1	MF113133
A/chicken/Jiangxi/20443/2013	2013	chicken	Avian	Jiangxi	DK1	KP285154
A/chicken/Jiangxi/20446/2013	2013	chicken	Avian	Jiangxi	DK1	KP285162
A/chicken/Jiangxi/20457/2013	2013	chicken	Avian	Jiangxi	DK1	KP285170
A/chicken/Jiangxi/20478/2013	2013	chicken	Avian	Jiangxi	DK1	KP285178
A/chicken/Jiangxi/20482/2013	2013	chicken	Avian	Jiangxi	DK1	KP285186
A/chicken/Jiangxi/20489/2013	2013	chicken	Avian	Jiangxi	DK1	KP285194
A/chicken/Jiangxi/20506/2013	2013	chicken	Avian	Jiangxi	DK1	KP285202
A/chicken/Jiangxi/20927/2013	2013	chicken	Avian	Jiangxi	DK1	KP285818
A/chicken/Jiangxi/20935/2013	2013	chicken	Avian	Jiangxi	DK1	KP285210
A/chicken/Jiangxi/20976/2013	2013	chicken	Avian	Jiangxi	DK1	KP285218
A/chicken/Jiangxi/21/2011	2011	chicken	Avian	Jiangxi	DK1	MF113140
A/chicken/Jiangxi/21468/2013	2013	chicken	Avian	Jiangxi	DK1	KP285826
A/chicken/Jiangxi/21481/2013	2013	chicken	Avian	Jiangxi	DK1	KP285226
A/chicken/Jiangxi/21978/2013	2013	chicken	Avian	Jiangxi	DK1	KP285834
A/chicken/Jiangxi/21984/2013	2013	chicken	Avian	Jiangxi	DK1	KP285234
A/chicken/Jiangxi/23773/2013	2013	chicken	Avian	Jiangxi	DK1	KP285242
A/chicken/Jiangxi/23797/2013	2013	chicken	Avian	Jiangxi	DK1	KP285250
A/chicken/Jiangxi/25970/2013	2013	chicken	Avian	Jiangxi	DK1	KP285258
A/chicken/Jiangxi/28563/2013	2013	chicken	Avian	Jiangxi	DK1	KP285410
A/chicken/Jiangxi/28601/2013	2013	chicken	Avian	Jiangxi	DK1	KP285266
A/chicken/Jiangxi/29075/2013	2013	chicken	Avian	Jiangxi	DK1	KP285274
A/chicken/Jiangxi/29086/2013	2013	chicken	Avian	Jiangxi	DK1	KP285282
A/chicken/Jiangxi/29099/2013	2013	chicken	Avian	Jiangxi	DK1	KP285290
A/chicken/Jiangxi/29117/2013	2013	chicken	Avian	Jiangxi	DK1	KP285298
A/chicken/Jiangxi/30772/2013	2013	chicken	Avian	Jiangxi	DK1	KP285418
A/chicken/Jiangxi/31872/2013	2013	chicken	Avian	Jiangxi	DK1	KP285434
A/chicken/Jiangxi/33542/2013	2013	chicken	Avian	Jiangxi	DK1	KP285442
A/chicken/Jiangxi/33552/2013	2013	chicken	Avian	Jiangxi	DK1	KP416659
A/chicken/Jiangxi/34682/2013	2013	chicken	Avian	Jiangxi	DK1	KP285458
A/chicken/Jiangxi/36277/2013	2013	chicken	Avian	Jiangxi	DK1	KP416686
A/chicken/Jiangxi/37/2011	2011	chicken	Avian	Jiangxi	DK1	MF113148
A/chicken/Jiangxi/38/2011	2011	chicken	Avian	Jiangxi	DK1	MF113159
A/chicken/Jiangxi/40/2011	2011	chicken	Avian	Jiangxi	DK1	MF113161
A/chicken/Jiangxi/506/2013	2013	chicken	Avian	Jiangxi	DK1	KP285850
A/chicken/Jiangxi/6719/2013	2013	chicken	Avian	Jiangxi	DK1	KP285858
A/chicken/Jiangxi/69Y/2011	2011	chicken	Avian	Jiangxi	DK1	MF372907
A/chicken/Jiangxi/8209/2013	2013	chicken	Avian	Jiangxi	DK1	KP285066
A/chicken/Jiangxi/8281/2013	2013	chicken	Avian	Jiangxi	DK1	KP285866
A/chicken/Jiangxi/9696/2013	2013	chicken	Avian	Jiangxi	DK1	KP285874
A/chicken/Jiangxi/JXA131864/2013	2013	chicken	Avian	Jiangxi	DK1	KM234747
A/chicken/Jiangxi/JXA131923/2013	2013	chicken	Avian	Jiangxi	DK1	KM234753
A/chicken/Jiangxi/JXA131963/2013	2013	chicken	Avian	Jiangxi	DK1	KM234778
A/chicken/Jiangxi/JXA131973/2013	2013	chicken	Avian	Jiangxi	DK1	KM234784
A/chicken/Jiangxi/JXA132304/2013	2013	chicken	Avian	Jiangxi	DK1	KM234835
A/chicken/Jiangxi/JXA132363/2013	2013	chicken	Avian	Jiangxi	DK1	KM234841
A/chicken/Jiaxing/4321/2013	2013	chicken	Avian	Jiaxing	DK1	KP414715
A/chicken/Jiaxing/4376/2013	2013	chicken	Avian	Jiaxing	DK1	KP417140
A/chicken/Jiaxing/4380/2013	2013	chicken	Avian	Jiaxing	DK1	KP414723
A/chicken/Jiaxing/4640/2013	2013	chicken	Avian	Jiaxing	DK1	KP417148
A/chicken/Jiaxing/4713/2013	2013	chicken	Avian	Jiaxing	DK1	KP417156
A/chicken/Jiaxing/4725/2013	2013	chicken	Avian	Jiaxing	DK1	KP417164
A/chicken/Jiaxing/4742/2013	2013	chicken	Avian	Jiaxing	DK1	KP414795
A/chicken/Jilin/04.04_CCHSL002-O/2015	2015	chicken	Avian	Jilin	DK1	EPI_ISL_657311
A/chicken/Jilin/04.04_SY001-O/2015	2015	chicken	Avian	Jilin	DK1	EPI_ISL_656727
A/chicken/Jilin/04.05_CCCJ005/2015	2015	chicken	Avian	Jilin	DK1	EPI_ISL_657247
A/chicken/Jilin/04.05_CCCJ006/2015	2015	chicken	Avian	Jilin	DK1	EPI_ISL_657383
A/chicken/Jilin/04.11_CCHSL009/2015	2015	chicken	Avian	Jilin	DK1	EPI_ISL_657391
A/chicken/Jilin/04.25_DH003/2015	2015	chicken	Avian	Jilin	DK1	EPI_ISL_657279
A/chicken/Jilin/05.03_YJ011-O/2015	2015	chicken	Avian	Jilin	DK1	EPI_ISL_657231
A/chicken/Jilin/0519/2012	2012	chicken	Avian	Jilin	DK1	KM609870
A/chicken/Jilin/1031/2012	2012	chicken	Avian	Jilin	DK1	KM609869
A/chicken/Jilin/3/2009	2009	chicken	Avian	Jilin	DK1	KP865912
A/chicken/Jilin/53/01	2001	chicken	Avian	Jilin	BJ/94	DQ064560
A/chicken/Jilin/JL-C2/2013	2013	chicken	Avian	Jilin	DK1	KJ907700
A/chicken/Jilin/SD001/2014	2014	chicken	Avian	Jilin	DK1	KM054795
A/chicken/Jinan/3925/2013	2013	chicken	Avian	Jinan	DK1	KP415257
A/chicken/Jinan/3952/2013	2013	chicken	Avian	Jinan	DK1	KP415265
A/chicken/Jinan/4225/2013	2013	chicken	Avian	Jinan	DK1	KP415273
A/chicken/Jinan/4261/2013	2013	chicken	Avian	Jinan	DK1	KP415281
A/chicken/Jingmen/JM0305/2017	2017	chicken	Avian	Jingmen	DK1	MF794998
A/chicken/JinShui/JS1002/2018	2018	chicken	Avian	JinShui	DK1	MH375882
A/chicken/Juxian/3387/2013	2013	chicken	Avian	Juxian	DK1	KP415241
A/chicken/Juxian/3412/2013	2013	chicken	Avian	Juxian	DK1	KP415249
A/chicken/Liaoning/0517/2013	2013	chicken	Avian	Liaoning	DK1	KM609868
A/chicken/Liaoning/0704/2012	2012	chicken	Avian	Liaoning	DK1	KM609867
A/chicken/Liaoning/1116/2012	2012	chicken	Avian	Liaoning	DK1	KM609866
A/chicken/Nanchang/4-301/2001	2001	chicken	Avian	Nanchang	F/98	CY005524
A/chicken/Neimonggu/nk/2002	2002	chicken	Avian	Neimonggu	F/98	DQ997496
A/chicken/Ningbo/2727/2013	2013	chicken	Avian	Ningbo	DK1	KP415338
A/chicken/Ningbo/2929/2013	2013	chicken	Avian	Ningbo	DK1	KP415346
A/chicken/Ningxia/1/2011	2011	chicken	Avian	Ningxia	DK1	KP185471
A/chicken/Ningxia/4/99	1999	chicken	Avian	Ningxia	BJ/94	DQ064564
A/Chicken/Ningxia/5/99	1999	Chicken	Avian	Ningxia	BJ/94	AF508655
A/chicken/Qingdao/001/2014	2014	chicken	Avian	Qingdao	DK1	KT449712
A/chicken/Qingdao/002/2014	2014	chicken	Avian	Qingdao	DK1	KT449713
A/chicken/Qingdao/003/2014	2014	chicken	Avian	Qingdao	DK1	KT449714
A/chicken/Qingdao/004/2014	2014	chicken	Avian	Qingdao	DK1	KT449715
A/chicken/Qingdao/005/2014	2014	chicken	Avian	Qingdao	DK1	KT449716
A/chicken/Qingdao/006/2014	2014	chicken	Avian	Qingdao	DK1	KT449717
A/chicken/Qingdao/007/2014	2014	chicken	Avian	Qingdao	DK1	KT449718
A/chicken/Qingdao/008/2014	2014	chicken	Avian	Qingdao	DK1	KT449719
A/chicken/Qingdao/009/2014	2014	chicken	Avian	Qingdao	DK1	KT449720
A/chicken/Qingdao/010/2014	2014	chicken	Avian	Qingdao	DK1	KT449721
A/chicken/Qingdao/011/2014	2014	chicken	Avian	Qingdao	DK1	KT449722
A/chicken/Qingdao/012/2014	2014	chicken	Avian	Qingdao	DK1	KT449723
A/chicken/Qingdao/013/2014	2014	chicken	Avian	Qingdao	DK1	KT449724
A/chicken/Qingdao/014/2014	2014	chicken	Avian	Qingdao	DK1	KT449725
A/chicken/Qingdao/015/2014	2014	chicken	Avian	Qingdao	DK1	KT449726
A/chicken/Qingdao/017/2014	2014	chicken	Avian	Qingdao	DK1	KT449728
A/chicken/Qingdao/018/2014	2014	chicken	Avian	Qingdao	DK1	KT449729
A/chicken/Qingdao/019/2014	2014	chicken	Avian	Qingdao	DK1	KT449730
A/chicken/Qingdao/020/2014	2014	chicken	Avian	Qingdao	DK1	KT449731
A/chicken/Qingdao/2044/2013	2013	chicken	Avian	Qingdao	DK1	KP415160
A/chicken/Qingdao/2144/2013	2013	chicken	Avian	Qingdao	DK1	KP415168
A/chicken/Qingyuan/G220/2019	2019	Chicken	Avian	Qingyuan	DK1	EPI_ISL_1846417
A/chicken/Qingyuan/zd201601/2016	2016	chicken	Avian	Qingyuan	G1	MK249994
A/chicken/Qingyuan/zd201602/2016	2016	chicken	Avian	Qingyuan	DK1	MK250030
A/chicken/Rizhao/1313/2013	2013	chicken	Avian	Rizhao	DK1	KF260949
A/chicken/Rizhao/1339/2013	2013	chicken	Avian	Rizhao	DK1	KF260950
A/chicken/Rizhao/1363/2013	2013	chicken	Avian	Rizhao	DK1	KF260951
A/chicken/Rizhao/1436/2013	2013	chicken	Avian	Rizhao	DK1	KF260952
A/chicken/Rizhao/15/2013	2013	chicken	Avian	Rizhao	DK1	KF260940
A/chicken/Rizhao/249/2013	2013	chicken	Avian	Rizhao	DK1	KF260943
A/chicken/Rizhao/2658/2013	2013	chicken	Avian	Rizhao	DK1	KP415216
A/chicken/Rizhao/2670/2013	2013	chicken	Avian	Rizhao	DK1	KP415224
A/chicken/Rizhao/3052/2013	2013	chicken	Avian	Rizhao	DK1	KP414787
A/chicken/Rizhao/437/2013	2013	chicken	Avian	Rizhao	DK1	KF260944
A/chicken/Rizhao/55/2013	2013	chicken	Avian	Rizhao	DK1	KF260941
A/chicken/Rizhao/651/2013	2013	chicken	Avian	Rizhao	DK1	KF260945
A/chicken/Rizhao/723/2013	2013	chicken	Avian	Rizhao	DK1	KF260946
A/chicken/Rizhao/811/2013	2013	chicken	Avian	Rizhao	DK1	KF260947
A/chicken/Rizhao/85/2013	2013	chicken	Avian	Rizhao	DK1	KF260942
A/chicken/Rizhao/853/2013	2013	chicken	Avian	Rizhao	DK1	KF260948
A/chicken/Shaanxi/11/2012	2012	chicken	Avian	Shaanxi	F/98	KC767264
A/chicken/Shaanxi/xa0414/2013	2013	chicken	Avian	Shaanxi	DK1	KM609865
A/chicken/Shandong/01/2009	2009	chicken	Avian	Shandong	DK1	JF795141
A/chicken/Shandong/01/2010	2010	chicken	Avian	Shandong	DK1	JF795035
A/chicken/Shandong/02/2008	2008	chicken	Avian	Shandong	F/98	JF795043
A/chicken/Shandong/02/2009	2009	chicken	Avian	Shandong	DK1	JF795051
A/chicken/Shandong/02/2010	2010	chicken	Avian	Shandong	DK1	JF795059
A/chicken/Shandong/02/2011	2011	chicken	Avian	Shandong	DK1	KC821050
A/chicken/Shandong/03/2008	2008	chicken	Avian	Shandong	F/98	KJ426316
A/chicken/Shandong/03/2010	2010	chicken	Avian	Shandong	DK1	JF795067
A/chicken/Shandong/03/2011	2011	chicken	Avian	Shandong	DK1	KC821060
A/chicken/Shandong/05/2010	2010	chicken	Avian	Shandong	DK1	KC821039
A/chicken/Shandong/05/2011	2011	chicken	Avian	Shandong	DK1	KC821061
A/chicken/Shandong/06/2010	2010	chicken	Avian	Shandong	DK1	KC821047
A/chicken/Shandong/06/2011	2011	chicken	Avian	Shandong	DK1	KC821052
A/chicken/Shandong/0613/2012	2012	chicken	Avian	Shandong	DK1	KJ426386
A/chicken/Shandong/07/2009	2009	chicken	Avian	Shandong	F/98	KJ426314
A/chicken/Shandong/07/2011	2011	chicken	Avian	Shandong	DK1	KC821053
A/chicken/Shandong/09/2011	2011	chicken	Avian	Shandong	DK1	KC821057
A/chicken/Shandong/1/2008	2008	chicken	Avian	Shandong	BJ/94	JQ904459
A/chicken/Shandong/10/2010	2010	chicken	Avian	Shandong	DK1	KC821046
A/chicken/Shandong/11/2010	2010	chicken	Avian	Shandong	DK1	KC821041
A/chicken/Shandong/11/2011	2011	chicken	Avian	Shandong	DK1	KC821051
A/chicken/Shandong/1167/2015	2015	chicken	Avian	Shandong	DK1	MH368544
A/chicken/Shandong/1757/2019	2019	chicken	Avian	Shandong	DK1	MN764200
A/chicken/Shandong/1778/2019	2019	chicken	Avian	Shandong	DK1	MN765048
A/chicken/Shandong/1784/2019	2019	chicken	Avian	Shandong	DK1	MN765083
A/chicken/Shandong/1807/2019	2019	chicken	Avian	Shandong	DK1	MN765102
A/chicken/Shandong/1834/2019	2019	chicken	Avian	Shandong	DK1	MN765112
A/chicken/Shandong/1844/2019	2019	chicken	Avian	Shandong	DK1	MN765144
A/chicken/Shandong/1845/2019	2019	chicken	Avian	Shandong	DK1	MN765136
A/chicken/Shandong/1875/2019	2019	chicken	Avian	Shandong	DK1	MN765158
A/chicken/Shandong/1876/2019	2019	chicken	Avian	Shandong	DK1	MN780478
A/chicken/Shandong/196/2011	2011	chicken	Avian	Shandong	DK1	KR002648
A/chicken/ShanDong/210WZ/2017	2017	chicken	Avian	ShanDong	DK1	MF795007
A/chicken/Shandong/237/2007	2007	chicken	Avian	Shandong	F/98	KF746855
A/chicken/Shandong/241/2001	2001	chicken	Avian	Shandong	BJ/94	KF746824
A/chicken/Shandong/244/2002	2002	chicken	Avian	Shandong	F/98	KF746807
A/chicken/Shandong/251/2007	2007	chicken	Avian	Shandong	F/98	KF746792
A/chicken/Shandong/2552/2009	2009	chicken	Avian	Shandong	F/98	KP865913
A/chicken/Shandong/2567/2009	2009	chicken	Avian	Shandong	F/98	KP865914
A/chicken/Shandong/2612/2010	2010	chicken	Avian	Shandong	DK1	KP865899
A/chicken/Shandong/317/2007	2007	chicken	Avian	Shandong	F/98	KF715233
A/chicken/Shandong/3383/2016	2016	chicken	Avian	Shandong	DK1	MH665590
A/chicken/Shandong/3424/2016	2016	chicken	Avian	Shandong	DK1	MH667569
A/chicken/Shandong/3426/2016	2016	chicken	Avian	Shandong	DK1	MH667582
A/chicken/Shandong/3435/2017	2017	chicken	Avian	Shandong	DK1	MH667590
A/chicken/Shandong/3442/2017	2017	chicken	Avian	Shandong	DK1	MH667598
A/chicken/Shandong/363/2009	2009	chicken	Avian	Shandong	F/98	KF715225
A/chicken/Shandong/377/2009	2009	chicken	Avian	Shandong	F/98	KF746816
A/chicken/Shandong/382/2009	2009	chicken	Avian	Shandong	F/98	KF746744
A/chicken/Shandong/384/2011	2011	chicken	Avian	Shandong	F/98	KF746745
A/chicken/Shandong/397/2010	2010	chicken	Avian	Shandong	F/98	KF746848
A/chicken/Shandong/416/2016	2016	chicken	Avian	Shandong	DK1	MN857550
A/chicken/Shandong/513/2011	2011	chicken	Avian	Shandong	DK1	KF746799
A/chicken/Shandong/6/96	1996	chicken	Avian	Shandong	BJ/94	DQ064565
A/chicken/Shandong/6F/2019	2019	chicken	Avian	Shandong	DK1	MN759632
A/chicken/Shandong/7/96	1996	chicken	Avian	Shandong	BJ/94	DQ064566
A/chicken/Shandong/817/2019	2019	chicken	Avian	Shandong	DK1	MN759641
A/chicken/Shandong/818/2012	2012	chicken	Avian	Shandong	DK1	KM285394
A/chicken/Shandong/903/2013	2013	chicken	Avian	Shandong	DK1	KX900503
A/chicken/Shandong/A2043/2011	2011	chicken	Avian	Shandong	DK1	KP865893
A/chicken/Shandong/B1/1998	1998	chicken	Avian	Shandong	BJ/94	EU914196
A/chicken/Shandong/B1/2010	2010	chicken	Avian	Shandong	DK1	KJ426480
A/chicken/Shandong/B2/2007	2007	chicken	Avian	Shandong	BJ/94	EU914194
A/chicken/Shandong/B2/2011	2011	chicken	Avian	Shandong	DK1	KJ426475
A/chicken/Shandong/B3/2007	2007	chicken	Avian	Shandong	F/98	FJ547482
A/chicken/Shandong/B4/2007	2007	chicken	Avian	Shandong	F/98	FJ547486
A/chicken/Shandong/BD/2008	2008	chicken	Avian	Shandong	F/98	JF795075
A/chicken/Shandong/BD/2010	2010	chicken	Avian	Shandong	DK1	JF795083
A/chicken/Shandong/C9QH/2011	2011	chicken	Avian	Shandong	DK1	MG280622
A/chicken/Shandong/C9YT/2011	2011	chicken	Avian	Shandong	DK1	MG280631
A/chicken/Shandong/FQ2/2019	2019	chicken	Avian	Shandong	DK1	MN780486
A/chicken/Shandong/H/2009	2009	chicken	Avian	Shandong	DK1	JF795091
A/chicken/Shandong/HL/2010	2010	chicken	Avian	Shandong	DK1	KC821040
A/chicken/Shandong/JL/2008	2008	chicken	Avian	Shandong	F/98	KC821030
A/chicken/Shandong/k147/2017	2017	chicken	Avian	Shandong	DK1	MH715328
A/chicken/Shandong/KD/2009	2009	chicken	Avian	Shandong	F/98	JF795099
A/chicken/Shandong/lc0830/2012	2012	chicken	Avian	Shandong	DK1	KM609863
A/chicken/Shandong/lc0903/2013	2013	chicken	Avian	Shandong	DK1	KM609862
A/chicken/Shandong/Li-2/2010	2010	chicken	Avian	Shandong	F/98	KM411625
A/chicken/Shandong/lx1023/2007	2007	chicken	Avian	Shandong	F/98	JF795121
A/chicken/Shandong/lx929/2007	2007	chicken	Avian	Shandong	F/98	JF795115
A/chicken/Shandong/LY/2008	2008	chicken	Avian	Shandong	F/98	KC821032
A/chicken/Shandong/LY-1/2008	2008	chicken	Avian	Shandong	F/98	JF795107
A/chicken/Shandong/LY1/2017	2017	chicken	Avian	Shandong	F/98	MH018674
A/chicken/Shandong/qd0107/2013	2013	chicken	Avian	Shandong	DK1	KM609861
A/chicken/Shandong/qd01417/2013	2013	chicken	Avian	Shandong	DK1	KM609860
A/chicken/Shandong/qd0225/2013	2013	chicken	Avian	Shandong	DK1	KM609859
A/chicken/Shandong/qd0307/2013	2013	chicken	Avian	Shandong	DK1	KM609858
A/chicken/Shandong/qd0312/2013	2013	chicken	Avian	Shandong	DK1	KM609857
A/chicken/Shandong/qd0427/2012	2012	chicken	Avian	Shandong	DK1	KM609856
A/chicken/Shandong/qd0516/2012	2012	chicken	Avian	Shandong	DK1	KM609855
A/chicken/Shandong/qd0808/2013	2013	chicken	Avian	Shandong	DK1	KM609854
A/chicken/Shandong/qd0917/2013	2013	chicken	Avian	Shandong	DK1	KM609853
A/chicken/Shandong/qd0920/2012	2012	chicken	Avian	Shandong	DK1	KM609852
A/chicken/Shandong/qd1013/2012	2012	chicken	Avian	Shandong	DK1	KM609851
A/chicken/Shandong/qd1115/2012	2012	chicken	Avian	Shandong	DK1	KM609850
A/chicken/Shandong/qd1224/2012	2012	chicken	Avian	Shandong	DK1	KM609849
A/chicken/Shandong/sd01/2010	2010	chicken	Avian	Shandong	DK1	KC821042
A/chicken/Shandong/sd02/2010	2010	chicken	Avian	Shandong	DK1	KC821038
A/chicken/Shandong/SG2/2009	2009	chicken	Avian	Shandong	DK1	HM751191
A/chicken/Shandong/SIC21/2014	2014	chicken	Avian	Shandong	DK1	KX598524
A/chicken/Shandong/SIC24/2014	2014	chicken	Avian	Shandong	DK1	KX598541
A/chicken/Shandong/SIC25/2014	2014	chicken	Avian	Shandong	DK1	KX598542
A/chicken/Shandong/SIC26/2014	2014	chicken	Avian	Shandong	DK1	KX598538
A/chicken/Shandong/SIC34/2014	2014	chicken	Avian	Shandong	DK1	KX598544
A/chicken/Shandong/SIC35/2014	2014	chicken	Avian	Shandong	DK1	KX598545
A/chicken/Shandong/SIC39/2015	2015	chicken	Avian	Shandong	DK1	KX598549
A/chicken/Shandong/sx01/2008	2008	chicken	Avian	Shandong	BJ/94	KM977622
A/chicken/Shandong/WF/1998	1998	chicken	Avian	Shandong	BJ/94	JF795133
A/chicken/Shandong/wf0202/2012	2012	chicken	Avian	Shandong	DK1	KM609848
A/chicken/Shandong/WF0513/2012	2012	chicken	Avian	Shandong	DK1	KJ426387
A/chicken/Shandong/wf0514/2013	2013	chicken	Avian	Shandong	DK1	KM609847
A/chicken/Shandong/wf0712/2013	2013	chicken	Avian	Shandong	DK1	KM609846
A/chicken/Shandong/wf12010/2012	2012	chicken	Avian	Shandong	DK1	KM609845
A/chicken/Shandong/wf1206/2012	2012	chicken	Avian	Shandong	DK1	KM609844
A/chicken/Shandong/WF39/2016	2016	chicken	Avian	Shandong	DK1	MN135930
A/chicken/Shandong/WF75/2017	2017	chicken	Avian	Shandong	DK1	MH489472
A/chicken/Shandong/WG18/2011	2011	chicken	Avian	Shandong	DK1	KP185473
A/chicken/Shandong/yt0106/2012	2012	chicken	Avian	Shandong	DK1	KM609843
A/chicken/Shandong/yt0711/2013	2013	chicken	Avian	Shandong	DK1	KM609842
A/chicken/Shandong/ZB/2007	2007	chicken	Avian	Shandong	F/98	GQ373017
A/chicken/Shandong/zc0606/2012	2012	chicken	Avian	Shandong	DK1	KM609841
A/chicken/Shandong/zc12/2009	2009	chicken	Avian	Shandong	DK1	KC821037
A/chicken/Shandong/zc2/2009	2009	chicken	Avian	Shandong	F/98	KC821035
A/chicken/Shandong/zc4/2012	2012	chicken	Avian	Shandong	DK1	KF059345
A/chicken/Shandong/ZL1/2013	2013	chicken	Avian	Shandong	DK1	KJ426388
A/chicken/ShangDong/1635/2018	2018	chicken	Avian	ShangDong	DK1	MK367676
A/chicken/ShangDong/1642/2018	2018	chicken	Avian	ShangDong	DK1	MK367685
A/chicken/ShangDong/1646/2018	2018	chicken	Avian	ShangDong	DK1	MK367659
A/chicken/ShangDong/1647/2018	2018	chicken	Avian	ShangDong	DK1	MK367667
A/chicken/ShangDong/16587/2018	2018	chicken	Avian	ShangDong	DK1	MK367651
A/chicken/Shanghai/014/2014	2014	chicken	Avian	Shanghai	DK1	KP404013
A/chicken/Shanghai/015/2014	2014	chicken	Avian	Shanghai	DK1	KP404014
A/chicken/Shanghai/02/2015	2015	chicken	Avian	Shanghai	DK1	KU720460
A/chicken/Shanghai/02/2018	2018	chicken	Avian	Shanghai	DK1	MK053845
A/chicken/Shanghai/020/2013	2013	chicken	Avian	Shanghai	DK1	KF500984
A/chicken/Shanghai/06/2015	2015	chicken	Avian	Shanghai	DK1	KU720461
A/chicken/Shanghai/06/2018	2018	chicken	Avian	Shanghai	DK1	MK053853
A/chicken/Shanghai/07/2018	2018	chicken	Avian	Shanghai	DK1	MK053861
A/chicken/Shanghai/0710-10/2017	2017	chicken	Avian	Shanghai	DK1	MG984052
A/chicken/Shanghai/0710-9/2017	2017	chicken	Avian	Shanghai	DK1	MG984051
A/chicken/Shanghai/1/2006	2006	chicken	Avian	Shanghai	F/98	KP865915
A/chicken/Shanghai/10/01	2001	chicken	Avian	Shanghai	F/98	DQ064567
A/chicken/Shanghai/10/2018	2018	chicken	Avian	Shanghai	DK1	MK053837
A/chicken/Shanghai/11/2018	2018	chicken	Avian	Shanghai	DK1	MK053869
A/chicken/Shanghai/1106-58/2017	2017	chicken	Avian	Shanghai	DK1	MG984047
A/chicken/Shanghai/1106-65/2017	2017	chicken	Avian	Shanghai	DK1	MG984048
A/chicken/Shanghai/1107/2013	2013	chicken	Avian	Shanghai	DK1	KJ726735
A/chicken/Shanghai/1127-30/2017	2017	chicken	Avian	Shanghai	DK1	MG984049
A/chicken/Shanghai/1127-35/2017	2017	chicken	Avian	Shanghai	DK1	MG984050
A/chicken/Shanghai/15/2015	2015	chicken	Avian	Shanghai	DK1	KU720462
A/chicken/Shanghai/169/2009	2009	chicken	Avian	Shanghai	DK1	KP865922
A/chicken/Shanghai/2/2004	2004	chicken	Avian	Shanghai	F/98	KP865916
A/chicken/Shanghai/3392/2010	2010	chicken	Avian	Shanghai	DK1	KP865898
A/chicken/Shanghai/340/2009	2009	chicken	Avian	Shanghai	DK1	KP865923
A/chicken/Shanghai/4/2006	2006	chicken	Avian	Shanghai	F/98	KP865917
A/chicken/Shanghai/441/2009	2009	chicken	Avian	Shanghai	DK1	KP865924
A/chicken/Shanghai/5/2003	2003	chicken	Avian	Shanghai	G1	KP865918
A/chicken/Shanghai/50/2009	2009	chicken	Avian	Shanghai	DK1	KP865920
A/chicken/Shanghai/510/2009	2009	chicken	Avian	Shanghai	DK1	KP865925
A/chicken/Shanghai/6/2003	2003	chicken	Avian	Shanghai	G1	KP865919
A/chicken/Shanghai/96/2009	2009	chicken	Avian	Shanghai	DK1	KP865921
A/chicken/Shanghai/A/2010	2010	chicken	Avian	Shanghai	DK1	KJ726731
A/chicken/Shanghai/B/2010	2010	chicken	Avian	Shanghai	DK1	KJ726732
A/chicken/Shanghai/B469/2011	2011	chicken	Avian	Shanghai	DK1	KP865889
A/chicken/Shanghai/C/2011	2011	chicken	Avian	Shanghai	DK1	KJ726733
A/chicken/Shanghai/C1/2012	2012	chicken	Avian	Shanghai	DK1	KC417067
A/chicken/Shanghai/C2/2012	2012	chicken	Avian	Shanghai	DK1	KC417068
A/chicken/Shanghai/C3/2012	2012	chicken	Avian	Shanghai	DK1	KC417069
A/chicken/Shanghai/D/2011	2011	chicken	Avian	Shanghai	DK1	KJ726734
A/Chicken/Shanghai/F/98	1998	Chicken	Avian	Shanghai	F/98	AY253750
A/chicken/Shanghai/SC197/2013	2013	chicken	Avian	Shanghai	DK1	KM113066
A/chicken/Shanghai/SC387/2013	2013	chicken	Avian	Shanghai	DK1	KM113050
A/chicken/Shantou/1126/2001	2001	chicken	Avian	Shantou	BJ/94	CY024629
A/chicken/Shantou/212/2000	2000	chicken	Avian	Shantou	F/98	CY024573
A/chicken/Shanxi/0703/2012	2012	chicken	Avian	Shanxi	DK1	KM609840
A/chicken/ShanXi/1757/2019	2019	chicken	Avian	ShanXi	DK1	MN780494
A/chicken/ShanXi/1778/2019	2019	chicken	Avian	ShanXi	DK1	MN780502
A/chicken/ShanXi/1784/2019	2019	chicken	Avian	ShanXi	DK1	MN780586
A/chicken/ShanXi/1807/2019	2019	chicken	Avian	ShanXi	DK1	MN780832
A/chicken/Shaoguan/zd201603/2017	2017	chicken	Avian	Shaoguan	DK1	MK250364
A/chicken/Shaoxing/2154/2013	2013	chicken	Avian	Shaoxing	DK1	KP415289
A/chicken/Shaoxing/5088/2013	2013	chicken	Avian	Shaoxing	DK1	KP417191
A/chicken/Shaoxing/5453/2013	2013	chicken	Avian	Shaoxing	DK1	KP417218
A/chicken/Shaoxing/5493/2013	2013	chicken	Avian	Shaoxing	DK1	KP417226
A/chicken/Shaoxing/5498/2013	2013	chicken	Avian	Shaoxing	DK1	KP414731
A/chicken/Shenzhen/1047/2013	2013	chicken	Avian	Shenzhen	DK1	KP414328
A/chicken/Shenzhen/1098/2013	2013	chicken	Avian	Shenzhen	DK1	KP414336
A/chicken/Shenzhen/1377/2013	2013	chicken	Avian	Shenzhen	DK1	KP414362
A/chicken/Shenzhen/1426/2013	2013	chicken	Avian	Shenzhen	DK1	KP414370
A/chicken/Shenzhen/1488/2013	2013	chicken	Avian	Shenzhen	DK1	KP414378
A/chicken/Shenzhen/1519/2013	2013	chicken	Avian	Shenzhen	DK1	KP414240
A/chicken/Shenzhen/1544/2013	2013	chicken	Avian	Shenzhen	DK1	KP414386
A/chicken/Shenzhen/1591/2013	2013	chicken	Avian	Shenzhen	DK1	KP414394
A/chicken/Shenzhen/1638/2013	2013	chicken	Avian	Shenzhen	DK1	KP414402
A/chicken/Shenzhen/1657/2013	2013	chicken	Avian	Shenzhen	DK1	KP414410
A/chicken/Shenzhen/1737/2013	2013	chicken	Avian	Shenzhen	DK1	KP414418
A/chicken/Shenzhen/1770/2013	2013	chicken	Avian	Shenzhen	DK1	KP414538
A/chicken/Shenzhen/1799/2013	2013	chicken	Avian	Shenzhen	DK1	KP414426
A/chicken/Shenzhen/1882/2013	2013	chicken	Avian	Shenzhen	DK1	KP414434
A/chicken/Shenzhen/1949/2013	2013	chicken	Avian	Shenzhen	DK1	KP414442
A/chicken/Shenzhen/2014/2013	2013	chicken	Avian	Shenzhen	DK1	KP414450
A/chicken/Shenzhen/2066/2013	2013	chicken	Avian	Shenzhen	DK1	KP414458
A/chicken/Shenzhen/2121/2013	2013	chicken	Avian	Shenzhen	DK1	KP414824
A/chicken/Shenzhen/2130/2013	2013	chicken	Avian	Shenzhen	DK1	KP417551
A/chicken/Shenzhen/2172/2013	2013	chicken	Avian	Shenzhen	DK1	KP414466
A/chicken/Shenzhen/2403/2013	2013	chicken	Avian	Shenzhen	DK1	KP414482
A/chicken/Shenzhen/2477/2013	2013	chicken	Avian	Shenzhen	DK1	KP414490
A/chicken/Shenzhen/2588/2013	2013	chicken	Avian	Shenzhen	DK1	KP414498
A/chicken/Shenzhen/2636/2013	2013	chicken	Avian	Shenzhen	DK1	KP414506
A/chicken/Shenzhen/317/2013	2013	chicken	Avian	Shenzhen	DK1	KP414224
A/chicken/Shenzhen/354/2013	2013	chicken	Avian	Shenzhen	DK1	KP414232
A/chicken/Shenzhen/3745/2013	2013	chicken	Avian	Shenzhen	DK1	KP414626
A/chicken/Shenzhen/515/2013	2013	chicken	Avian	Shenzhen	DK1	KP414257
A/chicken/Shenzhen/678/2013	2013	chicken	Avian	Shenzhen	DK1	KP414266
A/chicken/Shenzhen/844/2013	2013	chicken	Avian	Shenzhen	DK1	KP414283
A/chicken/Shenzhen/881/2013	2013	chicken	Avian	Shenzhen	DK1	KP414291
A/chicken/Shenzhen/9/97	1997	chicken	Avian	Shenzhen	G1	DQ064569
A/chicken/Shijiazhuang/2/98	1998	chicken	Avian	Shijiazhuang	BJ/94	DQ064568
A/chicken/Sichuan/02/2011	2011	chicken	Avian	Sichuan	DK1	KC821062
A/chicken/Sichuan/3362/2016	2016	chicken	Avian	Sichuan	DK1	MH665550
A/chicken/Sichuan/C2151/2012	2012	chicken	Avian	Sichuan	F/98	KM113202
A/chicken/Sichuan/SIC36/2014	2014	chicken	Avian	Sichuan	DK1	KX598548
A/chicken/Sichuan/SIC8/2013	2013	chicken	Avian	Sichuan	DK1	KX598516
A/chicken/Suqian/SQ1602/2016	2016	chicken	Avian	Suqian	DK1	MG063485
A/chicken/Suzhou/4822/2013	2013	chicken	Avian	Suzhou	DK1	KP414739
A/chicken/Suzhou/4837/2013	2013	chicken	Avian	Suzhou	DK1	KP414747
A/chicken/Suzhou/4954/2013	2013	chicken	Avian	Suzhou	DK1	KP414755
A/chicken/Suzhou/4957/2013	2013	chicken	Avian	Suzhou	DK1	KP414763
A/chicken/Suzhou/4960/2013	2013	chicken	Avian	Suzhou	DK1	KP414771
A/chicken/Suzhou/4965/2013	2013	chicken	Avian	Suzhou	DK1	KP414779
A/Chicken/Taizhou/11/2019	2019	Chicken	Avian	Taizhou	DK1	EPI_ISL_1607462
A/Chicken/Taizhou/24/2019	2019	Chicken	Avian	Taizhou	DK1	EPI_ISL_1607470
A/Chicken/Taizhou/25/2019	2019	Chicken	Avian	Taizhou	DK1	EPI_ISL_1607479
A/Chicken/Taizhou/32/2019	2019	Chicken	Avian	Taizhou	DK1	EPI_ISL_1607487
A/chicken/Taizhou/TZJF05/2015	2015	chicken	Avian	Taizhou	DK1	KU143584
A/chicken/Tianjin/120/2013	2013	chicken	Avian	Tianjin	DK1	KF059348
A/chicken/Tianjin/614/2012	2012	chicken	Avian	Tianjin	DK1	KF059347
A/chicken/Tianjin/B1/2004	2004	chicken	Avian	Tianjin	BJ/94	EU914200
A/chicken/Tibet/S1/2009	2009	chicken	Avian	Tibet	DK1	CY087168
A/chicken/Tibet/S4/2009	2009	chicken	Avian	Tibet	DK1	CY087176
A/chicken/Wenzhou/253/2013	2013	chicken	Avian	Wenzhou	DK1	KF260932
A/chicken/Wenzhou/3293/2013	2013	chicken	Avian	Wenzhou	DK1	KP415363
A/chicken/Wenzhou/3330/2013	2013	chicken	Avian	Wenzhou	DK1	KP415371
A/chicken/Wenzhou/598/2013	2013	chicken	Avian	Wenzhou	DK1	KF260931
A/chicken/Wenzhou/606/2013	2013	chicken	Avian	Wenzhou	DK1	KF260933
A/chicken/Wenzhou/614/2013	2013	chicken	Avian	Wenzhou	DK1	KF260934
A/chicken/Wenzhou/642/2013	2013	chicken	Avian	Wenzhou	DK1	KF260935
A/chicken/Wenzhou/YHQL04/2014	2014	chicken	Avian	Wenzhou	DK1	KU143582
A/chicken/Wuhan/JXQL01/2015	2015	chicken	Avian	Wuhan	DK1	KU143585
A/chicken/Xiamen/09/2015	2015	chicken	Avian	Xiamen	DK1	MG204057
A/chicken/Xiamen/10/2015	2015	chicken	Avian	Xiamen	DK1	MG204058
A/chicken/Xuancheng/01/2018	2018	chicken	Avian	Xuancheng	DK1	MK138614
A/chicken/Xuzhou/XZ270/2016	2016	chicken	Avian	Xuzhou	DK1	MG063484
A/chicken/Yantai/2243/2013	2013	chicken	Avian	Yantai	DK1	KP415176
A/chicken/Yantai/2303/2013	2013	chicken	Avian	Yantai	DK1	KP415184
A/chicken/Yantai/2468/2013	2013	chicken	Avian	Yantai	DK1	KP414699
A/chicken/Yantai/2469/2013	2013	chicken	Avian	Yantai	DK1	KP414707
A/chicken/Yantai/2484/2013	2013	chicken	Avian	Yantai	DK1	KP415192
A/chicken/Yuhuan/YH15/2016	2016	chicken	Avian	Yuhuan	DK1	KY415893
A/chicken/Yunan/07.13_DQDBS051/2015	2015	chicken	Avian	Yunan	DK1	EPI_ISL_668824
A/chicken/Yunnan/03.15_DQWGH005-Z-O/2015	2015	chicken	Avian	Yunnan	DK1	EPI_ISL_659116
A/chicken/Yunnan/03.15_DQXYL0029-O/2015	2015	chicken	Avian	Yunnan	DK1	EPI_ISL_657503
A/chicken/Yunnan/03.16__DQXYL0019-O/2015	2015	chicken	Avian	Yunnan	DK1	EPI_ISL_659124
A/chicken/Yunnan/03.16_DQJT062-O/2015	2015	chicken	Avian	Yunnan	DK1	EPI_ISL_659276
A/chicken/Yunnan/03.16_DQXYL0031-O/2015	2015	chicken	Avian	Yunnan	DK1	EPI_ISL_659196
A/chicken/Yunnan/03.16_DQXYL058-O/2015	2015	chicken	Avian	Yunnan	DK1	EPI_ISL_659268
A/chicken/Yunnan/C1212/2010	2010	chicken	Avian	Yunnan	F/98	KM113258
A/chicken/Yunnan/C4090/2011	2011	chicken	Avian	Yunnan	DK1	KM113106
A/chicken/Yunnan/G130/2019	2019	Chicken	Avian	Yunnan	DK1	EPI_ISL_1846393
A/chicken/Zhanjiang/G99/2019	2019	Chicken	Avian	Zhanjiang	DK1	EPI_ISL_1846385
A/chicken/Zhejiang/221/2016	2016	chicken	Avian	Zhejiang	DK1	KY056270
A/chicken/Zhejiang/329/2011	2011	chicken	Avian	Zhejiang	DK1	JQ356884
A/chicken/Zhejiang/3C14/2014	2014	chicken	Avian	Zhejiang	DK1	KU042515
A/chicken/Zhejiang/3C19/2013	2013	chicken	Avian	Zhejiang	DK1	KU042135
A/chicken/Zhejiang/3C2/2013	2013	chicken	Avian	Zhejiang	DK1	KU042133
A/chicken/Zhejiang/3C22/2013	2013	chicken	Avian	Zhejiang	DK1	KU042136
A/chicken/Zhejiang/3C28/2014	2014	chicken	Avian	Zhejiang	DK1	KU042516
A/chicken/Zhejiang/3C31/2013	2013	chicken	Avian	Zhejiang	DK1	KU042137
A/chicken/Zhejiang/3C34/2014	2014	chicken	Avian	Zhejiang	DK1	KU042517
A/chicken/Zhejiang/3C37/2014	2014	chicken	Avian	Zhejiang	DK1	KU042518
A/chicken/Zhejiang/3C7/2013	2013	chicken	Avian	Zhejiang	DK1	KU042134
A/chicken/Zhejiang/3C9/2014	2014	chicken	Avian	Zhejiang	DK1	KU042514
A/chicken/Zhejiang/4C105/2013	2013	chicken	Avian	Zhejiang	DK1	KU042139
A/chicken/Zhejiang/4C91/2013	2013	chicken	Avian	Zhejiang	DK1	KU042138
A/chicken/Zhejiang/607/2011	2011	chicken	Avian	Zhejiang	DK1	JQ356885
A/chicken/Zhejiang/611/2011	2011	chicken	Avian	Zhejiang	DK1	JQ356886
A/chicken/Zhejiang/618/2012	2012	chicken	Avian	Zhejiang	DK1	MG280645
A/chicken/Zhejiang/727063/2014	2014	chicken	Avian	Zhejiang	DK1	KU042520
A/chicken/Zhejiang/727192/2014	2014	chicken	Avian	Zhejiang	DK1	KU042521
A/chicken/Zhejiang/727198/2014	2014	chicken	Avian	Zhejiang	DK1	KU042522
A/chicken/Zhejiang/77082/2014	2014	chicken	Avian	Zhejiang	DK1	KU042519
A/chicken/Zhejiang/925018/2014	2014	chicken	Avian	Zhejiang	DK1	KU042523
A/chicken/Zhejiang/925060/2014	2014	chicken	Avian	Zhejiang	DK1	KU042524
A/chicken/Zhejiang/925117/2014	2014	chicken	Avian	Zhejiang	DK1	KU042525
A/chicken/Zhejiang/925122/2014	2014	chicken	Avian	Zhejiang	DK1	KU042526
A/chicken/Zhejiang/925134/2014	2014	chicken	Avian	Zhejiang	DK1	KU042527
A/chicken/Zhejiang/925159/2014	2014	chicken	Avian	Zhejiang	DK1	KU042528
A/chicken/Zhejiang/B2013/2012	2012	chicken	Avian	Zhejiang	DK1	KP865886
A/chicken/Zhejiang/C1/2013	2013	chicken	Avian	Zhejiang	DK1	KU042116
A/chicken/Zhejiang/C1083/2011	2011	chicken	Avian	Zhejiang	DK1	KM113298
A/chicken/Zhejiang/C1219/2010	2010	chicken	Avian	Zhejiang	DK1	KM113250
A/chicken/Zhejiang/C16/2013	2013	chicken	Avian	Zhejiang	DK1	KU042119
A/chicken/Zhejiang/C19/2013	2013	chicken	Avian	Zhejiang	DK1	KU042120
A/chicken/Zhejiang/C2/2013	2013	chicken	Avian	Zhejiang	DK1	KU042117
A/chicken/Zhejiang/C2-5/2013	2013	chicken	Avian	Zhejiang	DK1	KU042131
A/chicken/Zhejiang/C3/2013	2013	chicken	Avian	Zhejiang	DK1	KU042118
A/chicken/Zhejiang/C31/2013	2013	chicken	Avian	Zhejiang	DK1	KU042121
A/chicken/Zhejiang/C3188/2010	2010	chicken	Avian	Zhejiang	DK1	KM113170
A/chicken/Zhejiang/C38/2013	2013	chicken	Avian	Zhejiang	DK1	KU042122
A/chicken/Zhejiang/C45/2013	2013	chicken	Avian	Zhejiang	DK1	KU042123
A/chicken/Zhejiang/C46/2013	2013	chicken	Avian	Zhejiang	DK1	KU042124
A/chicken/Zhejiang/C47/2013	2013	chicken	Avian	Zhejiang	DK1	KU042125
A/chicken/Zhejiang/C482/2013	2013	chicken	Avian	Zhejiang	DK1	KU042103
A/chicken/Zhejiang/C484/2013	2013	chicken	Avian	Zhejiang	DK1	KF042113
A/chicken/Zhejiang/C485/2013	2013	chicken	Avian	Zhejiang	DK1	KU042104
A/chicken/Zhejiang/C487/2013	2013	chicken	Avian	Zhejiang	DK1	KF042114
A/chicken/Zhejiang/C488/2013	2013	chicken	Avian	Zhejiang	DK1	KU042105
A/chicken/Zhejiang/C489/2013	2013	chicken	Avian	Zhejiang	DK1	KU042106
A/chicken/Zhejiang/C4910/2013	2013	chicken	Avian	Zhejiang	DK1	KU042109
A/chicken/Zhejiang/C493/2013	2013	chicken	Avian	Zhejiang	DK1	KU042107
A/chicken/Zhejiang/C494/2013	2013	chicken	Avian	Zhejiang	DK1	KF042115
A/chicken/Zhejiang/C496/2013	2013	chicken	Avian	Zhejiang	DK1	KU042108
A/chicken/Zhejiang/C497/2013	2013	chicken	Avian	Zhejiang	DK1	KF042116
A/chicken/Zhejiang/C50/2013	2013	chicken	Avian	Zhejiang	DK1	KU042126
A/chicken/Zhejiang/C52/2013	2013	chicken	Avian	Zhejiang	DK1	KU042127
A/chicken/Zhejiang/C54/2013	2013	chicken	Avian	Zhejiang	DK1	KU042128
A/chicken/Zhejiang/C55/2013	2013	chicken	Avian	Zhejiang	DK1	KU042129
A/chicken/Zhejiang/C58/2013	2013	chicken	Avian	Zhejiang	DK1	KU042130
A/chicken/Zhejiang/C71914/2013	2013	chicken	Avian	Zhejiang	DK1	KU042112
A/chicken/Zhejiang/C71916/2013	2013	chicken	Avian	Zhejiang	DK1	KU042113
A/chicken/Zhejiang/C71921/2013	2013	chicken	Avian	Zhejiang	DK1	KU042114
A/chicken/Zhejiang/C71926/2013	2013	chicken	Avian	Zhejiang	DK1	KU042115
A/chicken/Zhejiang/C7195/2013	2013	chicken	Avian	Zhejiang	DK1	KU042110
A/chicken/Zhejiang/C7199/2013	2013	chicken	Avian	Zhejiang	DK1	KU042111
A/chicken/Zhejiang/HJ/2007	2007	chicken	Avian	Zhejiang	DK1	FJ581429
A/chicken/Zhejiang/JX42/2012	2012	chicken	Avian	Zhejiang	DK1	KJ426472
A/chicken/Zhejiang/Q1D4/2010	2010	chicken	Avian	Zhejiang	DK1	JN869521
A/chicken/Zhejiang/SC324/2013	2013	chicken	Avian	Zhejiang	DK1	KM113058
A/chicken/Zhejiang/SIC30/2014	2014	chicken	Avian	Zhejiang	DK1	KX598537
A/chicken/Zhejiang/SIC32/2014	2014	chicken	Avian	Zhejiang	DK1	KX598531
A/chicken/Zhejiang/SIC40/2015	2015	chicken	Avian	Zhejiang	DK1	KX598552
A/chicken/Zhejiang/W41/2013	2013	chicken	Avian	Zhejiang	DK1	KU042132
A/Chinese_francolin/Guangxi/B7/2010	2010	Chinese_francolin	Avian	Guangxi	G1	KF768206
A/chukkar/Hong_Kong/CSW948/2008	2008	chukkar	Avian	Hong_Kong	F/98	KF260843
A/ck/Guizhou/6/2011	2011	Chicken	Avian	Guizhou	DK1	KP185477
A/common_teal/Nanji/NJ-101/2014	2014	common_teal	Avian	Nanji	DK1	KR010416
A/dove/Guangxi/96B8/2014	2014	dove	Avian	Guangxi	DK1	MF465797
A/duck/Anhui/C313/2012	2012	duck	Avian	Anhui	DK1	KP865884
A/duck/Anhui/C330/2012	2012	duck	Avian	Anhui	DK1	KP865883
A/duck/Anhui/C652/2012	2012	duck	Avian	Anhui	DK1	KP865882
A/duck/China/D4/2018	2018	duck	Avian	China	DK1	MN384773
A/Duck/Fujian/1753/2009	2009	Duck	Avian	Fujian	DK1	KP865926
A/duck/Fujian/C2246/2009	2009	duck	Avian	Fujian	DK1	KM113186
A/duck/Fujian/FQ107/2007	2007	duck	Avian	Fujian	BJ/94	HQ425331
A/duck/Fujian/FQ2/2007	2007	duck	Avian	Fujian	F/98	JF916702
A/duck/Fujian/MH/2003	2003	duck	Avian	Fujian	BJ/94	JF916718
A/duck/Ganzhou/GZ188/2016	2016	duck	Avian	Ganzhou	DK1	KY415904
A/duck/Guangdong/03.26_DGCP101-O/2015	2015	duck	Avian	Guangdong	DK1	EPI_ISL_661116
A/duck/Guangdong/03.26_DGCP115-O/2015	2015	duck	Avian	Guangdong	DK1	EPI_ISL_659764
A/duck/Guangdong/04.23_DGQTXC201-P/2015	2015	duck	Avian	Guangdong	DK1	EPI_ISL_660564
A/duck/Guangdong/222/2015	2015	duck	Avian	Guangdong	DK1	KY794616
A/duck/Guangdong/A9/2016	2016	duck	Avian	Guangdong	DK1	KY794632
A/duck/Guangdong/C3204/2010	2010	duck	Avian	Guangdong	DK1	KM113162
A/duck/Guangxi/51/2005	2005	duck	Avian	Guangxi	G1	EU086262
A/duck/Guangxi/NN/2005	2005	duck	Avian	Guangxi	BJ/94	KF768245
A/duck/Guangxi/NN/2006	2006	duck	Avian	Guangxi	F/98	KF768221
A/duck/Guangxi/RX/2009	2009	duck	Avian	Guangxi	BJ/94	KF768230
A/duck/Hong_Kong/Y439/1997	1997	duck	Avian	Hong_Kong	Others	KF188262
A/duck/Hubei/03.06__WHWTZ0140-P/2015	2015	duck	Avian	Hubei	DK1	EPI_ISL_658540
A/duck/Hubei/C1146/2011	2011	duck	Avian	Hubei	F/98	KM113274
A/duck/Hubei/W1/2004	2004	duck	Avian	Hubei	BJ/94	DQ465397
A/duck/Hunan/01.16__YYGK225-P/2014	2014	duck	Avian	Hunan	DK1	EPI_ISL_656799
A/duck/Hunan/02.07_YYFQHY6Y-O/2015	2015	duck	Avian	Hunan	DK1	EPI_ISL_659036
A/duck/Hunan/02.26_YYGK250-P/2014	2014	duck	Avian	Hunan	DK1	EPI_ISL_656823
A/duck/Hunan/03.09_YYFQH0036-Z-P/2015	2015	duck	Avian	Hunan	DK1	EPI_ISL_658796
A/duck/Hunan/04.14__YYXS0888-2-P/2015	2015	duck	Avian	Hunan	DK1	EPI_ISL_657487
A/duck/Hunan/04.14_YYGK0434-2-P/2015	2015	duck	Avian	Hunan	DK1	EPI_ISL_657335
A/duck/Hunan/04.14_YYGK443-P/2015	2015	duck	Avian	Hunan	DK1	EPI_ISL_659356
A/duck/Hunan/04.14_YYGK901-O/2015	2015	duck	Avian	Hunan	DK1	EPI_ISL_659540
A/duck/Hunan/12.17_YYGK0079-Z-2/2014	2014	duck	Avian	Hunan	DK1	EPI_ISL_657751
A/duck/Hunan/4.14__YYGK0453-2-O/2015	2015	duck	Avian	Hunan	DK1	EPI_ISL_657343
A/duck/Hunan/S4111/2011	2011	duck	Avian	Hunan	DK1	CY146657
A/duck/Jiangsu/1/2008	2008	duck	Avian	Jiangsu	Others	KF142478
A/duck/Jiangxi/05.07__NCJD0030A-O/2015	2015	duck	Avian	Jiangxi	DK1	EPI_ISL_657959
A/duck/Jiangxi/16/2011	2011	duck	Avian	Jiangxi	DK1	MF113099
A/duck/Jiangxi/18/2011	2011	duck	Avian	Jiangxi	DK1	MF113115
A/duck/Jiangxi/20147/2013	2013	duck	Avian	Jiangxi	DK1	KP285498
A/duck/Jiangxi/36485/2013	2013	duck	Avian	Jiangxi	DK1	KP286234
A/duck/Jiangxi/36487/2013	2013	duck	Avian	Jiangxi	DK1	KP286242
A/duck/Jiangxi/36489/2013	2013	duck	Avian	Jiangxi	DK1	KP286250
A/duck/Jiangxi/36501/2013	2013	duck	Avian	Jiangxi	DK1	KP286258
A/duck/Jiangxi/36505/2013	2013	duck	Avian	Jiangxi	DK1	KP285058
A/duck/Jiangxi/7554/2007	2007	duck	Avian	Jiangxi	DK1	KU366357
A/duck/Jiangxi/8314/2013	2013	duck	Avian	Jiangxi	DK1	KP285738
A/duck/Jiangxi/8358/2013	2013	duck	Avian	Jiangxi	DK1	KP285746
A/duck/Jiangxi/JXA131977/2013	2013	duck	Avian	Jiangxi	DK1	KM234790
A/duck/Jiangxi/JXA132308/2013	2013	duck	Avian	Jiangxi	DK1	KM234847
A/duck/Jiangxi/JXA132719/2014	2014	duck	Avian	Jiangxi	DK1	KM234922
A/duck/Jilin/JL-2/2012	2012	duck	Avian	Jilin	F/98	KJ907684
A/duck/Nanchang/4-361/2001	2001	duck	Avian	Nanchang	F/98	CY005530
A/duck/Nanjing/01/1999	1999	duck	Avian	Nanjing	F/98	DQ681225
A/duck/Nanjing/06/2003	2003	duck	Avian	Nanjing	F/98	KX349952
A/duck/Nanjing/1/97	1997	duck	Avian	Nanjing	BJ/94	DQ064562
A/duck/Nanjing/2/97	1997	duck	Avian	Nanjing	BJ/94	DQ064563
A/duck/Qingdao/016/2014	2014	duck	Avian	Qingdao	DK1	KT449727
A/duck/Qingyuan/G264/2019	2019	Duck	Avian	Qingyuan	DK1	EPI_ISL_1846425
A/duck/ShanDong/JN1/2015	2015	duck	Avian	ShanDong	F/98	KY212948
A/duck/Shanghai/C163/2009	2009	duck	Avian	Shanghai	DK1	KC768061
A/duck/Shanghai/C164/2009	2009	duck	Avian	Shanghai	DK1	KC768062
A/duck/Shanghai/C60/2007	2007	duck	Avian	Shanghai	DK1	KC768060
A/duck/Sichuan/183/2013	2013	duck	Avian	Sichuan	DK1	KP185478
A/duck/Tibet/S2/2009	2009	duck	Avian	Tibet	DK1	CY087184
A/duck/Wenzhou/YHQL64/2014	2014	duck	Avian	Wenzhou	DK1	KU143583
A/duck/Wuhan/WHYF05/2014	2014	duck	Avian	Wuhan	DK1	KU143586
A/duck/Wuhan/WHYF14/2014	2014	duck	Avian	Wuhan	DK1	KU143587
A/duck/Xuzhou/05/2001	2001	duck	Avian	Xuzhou	F/98	DQ681220
A/duck/Xuzhou/07/2003	2003	duck	Avian	Xuzhou	F/98	DQ681215
A/duck/Yunnan/03.16_DQXYL0039-Z-O/2015	2015	duck	Avian	Yunnan	DK1	EPI_ISL_659188
A/duck/Yunnan/03.16_DQXYL007-Z-O/2015	2015	duck	Avian	Yunnan	DK1	EPI_ISL_659148
A/duck/Zhejiang/03/2001	2001	duck	Avian	Zhejiang	F/98	DQ681211
A/duck/Zhejiang/727036/2014	2014	duck	Avian	Zhejiang	DK1	KU042511
A/duck/Zhejiang/B1995/2012	2012	duck	Avian	Zhejiang	DK1	KP865887
A/duck/Zhejiang/C1036/2009	2009	duck	Avian	Zhejiang	DK1	KM113306
A/duck/Zhejiang/C2046/2012	2012	duck	Avian	Zhejiang	DK1	KM113218
A/duck/Zhejiang/D484/2013	2013	duck	Avian	Zhejiang	DK1	KF357822
A/duck/Zhejiang/D485/2013	2013	duck	Avian	Zhejiang	DK1	KF357823
A/duck/Zhejiang/D486/2013	2013	duck	Avian	Zhejiang	DK1	KF357824
A/duck/Zhejiang/D488/2013	2013	duck	Avian	Zhejiang	DK1	KF357825
A/egret/Hunan/1/2012	2012	egret	Avian	Hunan	Others	JX437691
A/environment/Beijing/1/2016	2016	environment	Environment	Beijing	DK1	MF440692
A/environment/Beijing/2/2016	2016	environment	Environment	Beijing	DK1	MF440689
A/environment/Beijing/3/2016	2016	environment	Environment	Beijing	DK1	MF440688
A/environment/Beijing/4/2016	2016	environment	Environment	Beijing	DK1	MF440691
A/environment/Beijing/5/2016	2016	environment	Environment	Beijing	DK1	MF440690
A/Environment/Changzhou/cz96/2014	2014	Environment	Environment	Changzhou	DK1	EPI_ISL_557089
A/environment/Chongqing/00516/2013	2013	environment	Environment	Chongqing	DK1	EPI_ISL_497497
A/Environment/Gansu/00181/2015	2015	Environment	Environment	Gansu	DK1	EPI_ISL_1091985
A/Environment/Gansu/00213/2015	2015	Environment	Environment	Gansu	DK1	EPI_ISL_1091991
A/Environment/Gansu/01624/2015	2015	Environment	Environment	Gansu	DK1	EPI_ISL_1091997
A/Environment/Gansu/01643/2015	2015	Environment	Environment	Gansu	DK1	EPI_ISL_1092003
A/Environment/Gansu/06706/2016	2016	Environment	Environment	Gansu	DK1	EPI_ISL_1092015
A/Environment/Gansu/40016/2016	2016	Environment	Environment	Gansu	DK1	EPI_ISL_1092027
A/Environment/Gansu/43335/2015	2015	Environment	Environment	Gansu	DK1	EPI_ISL_1092033
A/Environment/Gansu/43338/2015	2015	Environment	Environment	Gansu	DK1	EPI_ISL_1092039
A/Environment/Gansu/43769/2015	2015	Environment	Environment	Gansu	DK1	EPI_ISL_1092045
A/Environment/Gansu/43771/2015	2015	Environment	Environment	Gansu	DK1	EPI_ISL_1092051
A/Environment/Gansu/52420/2016	2016	Environment	Environment	Gansu	DK1	EPI_ISL_1092057
A/Environment/Gansu/52431/2016	2016	Environment	Environment	Gansu	DK1	EPI_ISL_1092063
A/Environment/Gansu/52441/2016	2016	Environment	Environment	Gansu	DK1	EPI_ISL_1092069
A/Environment/Gansu/52450/2016	2016	Environment	Environment	Gansu	DK1	EPI_ISL_1092075
A/Environment/Gansu/52909/2016	2016	Environment	Environment	Gansu	DK1	EPI_ISL_1092081
A/Environment/Gansu/53898/2016	2016	Environment	Environment	Gansu	DK1	EPI_ISL_1092087
A/Environment/Gansu/55642/2016	2016	Environment	Environment	Gansu	DK1	EPI_ISL_1092093
A/environment/Guangdong/03.27_DGQTSJ042/2015	2015	environment	Environment	Guangdong	DK1	EPI_ISL_661516
A/environment/Guangdong/04.22_DGCPLB005/2015	2015	environment	Environment	Guangdong	DK1	EPI_ISL_660092
A/Environment/Guizhou/15118/2016	2016	Environment	Environment	Guizhou	DK1	EPI_ISL_1092339
A/Environment/Guizhou/15151/2016	2016	Environment	Environment	Guizhou	DK1	EPI_ISL_1092345
A/Environment/Hebei/13875/2017	2017	Environment	Environment	Hebei	DK1	EPI_ISL_1092351
A/Environment/Hebei/40047/2016	2016	Environment	Environment	Hebei	DK1	EPI_ISL_1092357
A/Environment/Hunan/03047/2015	2015	Environment	Environment	Hunan	DK1	EPI_ISL_1092363
A/Environment/Hunan/03184/2015	2015	Environment	Environment	Hunan	DK1	EPI_ISL_1092369
A/Environment/Hunan/03268/2015	2015	Environment	Environment	Hunan	DK1	EPI_ISL_1092375
A/Environment/Hunan/03273/2015	2015	Environment	Environment	Hunan	DK1	EPI_ISL_1092381
A/Environment/Hunan/03275/2015	2015	Environment	Environment	Hunan	DK1	EPI_ISL_1092387
A/Environment/Hunan/03276/2015	2015	Environment	Environment	Hunan	DK1	EPI_ISL_1092393
A/Environment/Hunan/03291/2015	2015	Environment	Environment	Hunan	DK1	EPI_ISL_1092399
A/environment/Hunan/04.14_YYGK388/2015	2015	environment	Environment	Hunan	DK1	EPI_ISL_659300
A/environment/Hunan/04.14_YYGK400/2015	2015	environment	Environment	Hunan	DK1	EPI_ISL_659324
A/Environment/Hunan/10040/2016	2016	Environment	Environment	Hunan	DK1	EPI_ISL_1092405
A/Environment/Hunan/10063/2016	2016	Environment	Environment	Hunan	DK1	EPI_ISL_1092411
A/Environment/Hunan/10077/2016	2016	Environment	Environment	Hunan	DK1	EPI_ISL_1092417
A/Environment/Hunan/10273/2016	2016	Environment	Environment	Hunan	DK1	EPI_ISL_1092423
A/Environment/Hunan/10311/2016	2016	Environment	Environment	Hunan	DK1	EPI_ISL_1092429
A/Environment/Hunan/10326/2016	2016	Environment	Environment	Hunan	DK1	EPI_ISL_1092435
A/Environment/Hunan/10332/2015	2015	Environment	Environment	Hunan	DK1	EPI_ISL_1092441
A/Environment/Hunan/10361/2015	2015	Environment	Environment	Hunan	DK1	EPI_ISL_1092447
A/Environment/Hunan/10956/2016	2016	Environment	Environment	Hunan	DK1	EPI_ISL_1092453
A/environment/Hunan/1-18/2007	2007	environment	Environment	Hunan	F/98	GU474547
A/Environment/Hunan/12613/2017	2017	Environment	Environment	Hunan	DK1	EPI_ISL_1092459
A/Environment/Hunan/12811/2017	2017	Environment	Environment	Hunan	DK1	EPI_ISL_1092465
A/environment/Hunan/1-70/2007	2007	environment	Environment	Hunan	F/98	GU474563
A/environment/Hunan/1-81/2007	2007	environment	Environment	Hunan	F/98	GU474571
A/environment/Hunan/18355/2014	2014	environment	Environment	Hunan	DK1	KT356718
A/environment/Hunan/18370/2014	2014	environment	Environment	Hunan	DK1	KT356719
A/environment/Hunan/18489/2014	2014	environment	Environment	Hunan	DK1	KT356720
A/environment/Hunan/18498/2014	2014	environment	Environment	Hunan	DK1	KT356721
A/environment/Hunan/18556/2014	2014	environment	Environment	Hunan	DK1	KT356722
A/environment/Hunan/20502/2013	2013	environment	Environment	Hunan	DK1	KP289294
A/environment/Hunan/21403/2014	2014	environment	Environment	Hunan	DK1	KT356723
A/environment/Hunan/25998/2014	2014	environment	Environment	Hunan	DK1	KT356724
A/environment/Hunan/26018/2014	2014	environment	Environment	Hunan	DK1	KP289293
A/Environment/Hunan/26955/2016	2016	Environment	Environment	Hunan	DK1	EPI_ISL_1092471
A/Environment/Hunan/26963/2016	2016	Environment	Environment	Hunan	DK1	EPI_ISL_1092477
A/Environment/Hunan/26968/2016	2016	Environment	Environment	Hunan	DK1	EPI_ISL_1092483
A/environment/Hunan/27408/2014	2014	environment	Environment	Hunan	DK1	KT356725
A/environment/Hunan/27420/2014	2014	environment	Environment	Hunan	DK1	KT356726
A/environment/Hunan/28028/2014	2014	environment	Environment	Hunan	DK1	KT356727
A/environment/Hunan/28034/2014	2014	environment	Environment	Hunan	DK1	KT356728
A/Environment/Hunan/28170/2016	2016	Environment	Environment	Hunan	DK1	EPI_ISL_1092489
A/environment/Hunan/28176/2014	2014	environment	Environment	Hunan	DK1	KP289292
A/environment/Hunan/28184/2014	2014	environment	Environment	Hunan	DK1	KP289291
A/Environment/Hunan/28220/2016	2016	Environment	Environment	Hunan	DK1	EPI_ISL_1092495
A/Environment/Hunan/28221/2016	2016	Environment	Environment	Hunan	DK1	EPI_ISL_1092501
A/Environment/Hunan/28251/2016	2016	Environment	Environment	Hunan	DK1	EPI_ISL_1092507
A/Environment/Hunan/28252/2016	2016	Environment	Environment	Hunan	DK1	EPI_ISL_1092513
A/Environment/Hunan/28325/2016	2016	Environment	Environment	Hunan	DK1	EPI_ISL_1092519
A/Environment/Hunan/28398/2016	2016	Environment	Environment	Hunan	DK1	EPI_ISL_1092525
A/environment/Hunan/2-84/2007	2007	environment	Environment	Hunan	F/98	GU474587
A/Environment/Hunan/31544/2016	2016	Environment	Environment	Hunan	DK1	EPI_ISL_1092531
A/Environment/Hunan/31573/2016	2016	Environment	Environment	Hunan	DK1	EPI_ISL_1092537
A/Environment/Hunan/35019/2016	2016	Environment	Environment	Hunan	DK1	EPI_ISL_1092543
A/Environment/Hunan/35089/2016	2016	Environment	Environment	Hunan	DK1	EPI_ISL_1092549
A/Environment/Hunan/39730/2015	2015	Environment	Environment	Hunan	DK1	EPI_ISL_1092555
A/Environment/Hunan/44973/2015	2015	Environment	Environment	Hunan	DK1	EPI_ISL_1092567
A/Environment/Hunan/44983/2015	2015	Environment	Environment	Hunan	DK1	EPI_ISL_1092573
A/Environment/Hunan/45019/2015	2015	Environment	Environment	Hunan	DK1	EPI_ISL_1092579
A/Environment/Hunan/46718/2015	2015	Environment	Environment	Hunan	DK1	EPI_ISL_1092585
A/Environment/Hunan/46719/2015	2015	Environment	Environment	Hunan	DK1	EPI_ISL_1092591
A/Environment/Hunan/46740/2015	2015	Environment	Environment	Hunan	DK1	EPI_ISL_1092597
A/Environment/Hunan/46747/2015	2015	Environment	Environment	Hunan	DK1	EPI_ISL_1092603
A/Environment/Hunan/46758/2015	2015	Environment	Environment	Hunan	DK1	EPI_ISL_1092609
A/Environment/Hunan/47214/2016	2016	Environment	Environment	Hunan	DK1	EPI_ISL_1092615
A/Environment/Hunan/52873/2016	2016	Environment	Environment	Hunan	DK1	EPI_ISL_1092627
A/environment/Hunan/5-38/2007	2007	environment	Environment	Hunan	F/98	GU474603
A/Environment/Hunan/58217/2016	2016	Environment	Environment	Hunan	DK1	EPI_ISL_1092633
A/environment/Jiangsu/01.20_TCCX004/2015	2015	environment	Environment	Jiangsu	DK1	EPI_ISL_660652
A/Environment/Jiangsu/1190/2020	2020	Environment	Environment	Jiangsu	DK1	EPI_ISL_1885116
A/Environment/Jiangsu/1191/2020	2020	Environment	Environment	Jiangsu	DK1	EPI_ISL_1882789
A/Environment/Jiangsu/1197/2020	2020	Environment	Environment	Jiangsu	DK1	EPI_ISL_1882797
A/environment/Jiangsu/12.30_WZNHQ016/2014	2014	environment	Environment	Jiangsu	DK1	EPI_ISL_661052
A/Environment/Jiangsu/1239/2020	2020	Environment	Environment	Jiangsu	DK1	EPI_ISL_1882805
A/environment/Jiangxi/00449/2013	2013	environment	Environment	Jiangxi	DK1	EPI_ISL_497517
A/environment/Jiangxi/00452/2013	2013	environment	Environment	Jiangxi	DK1	EPI_ISL_497524
A/environment/Jiangxi/02.05_YGYXG006/2015	2015	environment	Environment	Jiangxi	DK1	EPI_ISL_660940
A/environment/Jiangxi/02895/2012	2012	environment	Environment	Jiangxi	DK1	EPI_ISL_497533
A/environment/Jiangxi/02899/2012	2012	environment	Environment	Jiangxi	DK1	EPI_ISL_497540
A/environment/Jiangxi/05.06__NCJDE7-8/2015	2015	environment	Environment	Jiangxi	DK1	EPI_ISL_658020
A/environment/Jiangxi/05.07__NC0048C/2015	2015	environment	Environment	Jiangxi	DK1	EPI_ISL_658244
A/environment/JiangXi/05.07__NCJD0082C/2015	2015	environment	Environment	JiangXi	G1	EPI_ISL_658404
A/environment/Jiangxi/05.07_NCJD0002D/2015	2015	environment	Environment	Jiangxi	DK1	EPI_ISL_658100
A/Environment/Jiangxi/47554/2015	2015	Environment	Environment	Jiangxi	DK1	EPI_ISL_1092705
A/Environment/Jiangxi/50818/2016	2016	Environment	Environment	Jiangxi	DK1	EPI_ISL_1092717
A/environment/Jilin/04.25_CCHL020/2015	2015	environment	Environment	Jilin	DK1	EPI_ISL_657215
A/Environment/Jilin/50099/2016	2016	Environment	Environment	Jilin	DK1	EPI_ISL_1092723
A/Environment/Nantong/nt38/2014	2014	Environment	Environment	Nantong	DK1	EPI_ISL_556870
A/Environment/Ningxia/01417/2016	2016	Environment	Environment	Ningxia	DK1	EPI_ISL_1092729
A/Environment/Ningxia/31579/2016	2016	Environment	Environment	Ningxia	DK1	EPI_ISL_1092735
A/Environment/Ningxia/35281/2016	2016	Environment	Environment	Ningxia	DK1	EPI_ISL_1092747
A/Environment/Ningxia/45443/2015	2015	Environment	Environment	Ningxia	DK1	EPI_ISL_1092753
A/Environment/Ningxia/47444/2015	2015	Environment	Environment	Ningxia	DK1	EPI_ISL_1092759
A/Environment/Qinghai/42928/2015	2015	Environment	Environment	Qinghai	DK1	EPI_ISL_1092771
A/Environment/Shaanxi/43969/2016	2016	Environment	Environment	Shaanxi	DK1	EPI_ISL_1092777
A/Environment/Shaanxi/43971/2016	2016	Environment	Environment	Shaanxi	DK1	EPI_ISL_1092783
A/Environment/Shandong/02151/2015	2015	Environment	Environment	Shandong	DK1	EPI_ISL_1092789
A/Environment/Shandong/02186/2016	2016	Environment	Environment	Shandong	DK1	EPI_ISL_1092795
A/Environment/Shandong/02189/2016	2016	Environment	Environment	Shandong	DK1	EPI_ISL_1092801
A/Environment/Shandong/06105/2015	2015	Environment	Environment	Shandong	DK1	EPI_ISL_1092807
A/Environment/Shandong/06126/2015	2015	Environment	Environment	Shandong	DK1	EPI_ISL_1092819
A/Environment/Shandong/06127/2015	2015	Environment	Environment	Shandong	DK1	EPI_ISL_1092825
A/Environment/Shandong/06142/2015	2015	Environment	Environment	Shandong	DK1	EPI_ISL_1092831
A/Environment/Shandong/06154/2015	2015	Environment	Environment	Shandong	DK1	EPI_ISL_1092837
A/Environment/Shandong/06158/2015	2015	Environment	Environment	Shandong	DK1	EPI_ISL_1092849
A/Environment/Shandong/06162/2015	2015	Environment	Environment	Shandong	DK1	EPI_ISL_1092855
A/Environment/Shandong/06178/2015	2015	Environment	Environment	Shandong	DK1	EPI_ISL_1092861
A/Environment/Shandong/06179/2015	2015	Environment	Environment	Shandong	DK1	EPI_ISL_1092867
A/Environment/Shandong/10647/2017	2017	Environment	Environment	Shandong	DK1	EPI_ISL_1092873
A/Environment/Shandong/227150/2017	2017	Environment	Environment	Shandong	DK1	EPI_ISL_1092879
A/Environment/Shandong/44423/2015	2015	Environment	Environment	Shandong	DK1	EPI_ISL_1092885
A/Environment/Shandong/46706/2015	2015	Environment	Environment	Shandong	DK1	EPI_ISL_1092891
A/Environment/Shandong/51042/2016	2016	Environment	Environment	Shandong	DK1	EPI_ISL_1092903
A/Environment/Shandong/58676/2016	2016	Environment	Environment	Shandong	DK1	EPI_ISL_1092909
A/Environment/Shandong/58677/2016	2016	Environment	Environment	Shandong	DK1	EPI_ISL_1092915
A/Environment/Shandong-Laiwu/02/2017	2017	Environment	Environment	Shandong-Laiwu	DK1	EPI_ISL_1092921
A/Environment/Shandong-Qingdao/20/2017	2017	Environment	Environment	Shandong-Qingdao	DK1	EPI_ISL_1092927
A/Environment/Shandong-Qingdao/21/2017	2017	Environment	Environment	Shandong-Qingdao	DK1	EPI_ISL_1092933
A/Environment/Shandong-Qingdao/29/2017	2017	Environment	Environment	Shandong-Qingdao	DK1	EPI_ISL_1092939
A/Environment/Shandong-Rizhao/09/2017	2017	Environment	Environment	Shandong-Rizhao	DK1	EPI_ISL_1092945
A/Environment/Shandong-Rizhao/11/2017	2017	Environment	Environment	Shandong-Rizhao	DK1	EPI_ISL_1092951
A/Environment/Shandong-Rizhao/34/2017	2017	Environment	Environment	Shandong-Rizhao	DK1	EPI_ISL_1092957
A/Environment/Shandong-Rizhao/35/2017	2017	Environment	Environment	Shandong-Rizhao	DK1	EPI_ISL_1092963
A/Environment/Shandong-Zaozhuang/30/2017	2017	Environment	Environment	Shandong-Zaozhuang	DK1	EPI_ISL_1092969
A/environment/sichuan/313060/2015	2015	environment	Environment	sichuan	DK1	EPI_ISL_1092987
A/environment/sichuan/313071/2015	2015	environment	Environment	sichuan	DK1	EPI_ISL_1092993
A/environment/sichuan/322059/2015	2015	environment	Environment	sichuan	DK1	EPI_ISL_1092999
A/environment/sichuan/322060/2015	2015	environment	Environment	sichuan	DK1	EPI_ISL_1093005
A/environment/sichuan/322062/2015	2015	environment	Environment	sichuan	DK1	EPI_ISL_1093011
A/environment/sichuan/322077/2015	2015	environment	Environment	sichuan	DK1	EPI_ISL_1093017
A/environment/sichuan/322078/2015	2015	environment	Environment	sichuan	DK1	EPI_ISL_1093023
A/Environment/Sichuan/32288/2016	2016	Environment	Environment	Sichuan	DK1	EPI_ISL_1093029
A/Environment/Sichuan/32315/2016	2016	Environment	Environment	Sichuan	DK1	EPI_ISL_1093035
A/Environment/Suzhou/sz11/2014	2014	Environment	Environment	Suzhou	DK1	EPI_ISL_556846
A/Environment/Taizhou/02/2019	2019	Environment	Environment	Taizhou	DK1	EPI_ISL_1607446
A/Environment/Taizhou/03/2019	2019	Environment	Environment	Taizhou	DK1	EPI_ISL_1607454
A/Environment/Taizhou/10/2019	2019	Environment	Environment	Taizhou	DK1	EPI_ISL_1607438
A/Environment/Xinjiang/51442/2016	2016	Environment	Environment	Xinjiang	DK1	EPI_ISL_1093053
A/Environment/Xinjiang/51458/2016	2016	Environment	Environment	Xinjiang	DK1	EPI_ISL_1093059
A/Environment/Xinjiang/51460/2016	2016	Environment	Environment	Xinjiang	DK1	EPI_ISL_1093065
A/Environment/XinjiangBintuan/35336/2015	2015	Environment	Environment	XinjiangBintuan	DK1	EPI_ISL_1093077
A/Environment/Xuzhou/xz21/2014	2014	Environment	Environment	Xuzhou	DK1	EPI_ISL_557113
A/Environment/Yunnan/01445/2015	2015	Environment	Environment	Yunnan	DK1	EPI_ISL_1093083
A/Environment/Yunnan/01446/2015	2015	Environment	Environment	Yunnan	DK1	EPI_ISL_1093089
A/Environment/Yunnan/01447/2015	2015	Environment	Environment	Yunnan	DK1	EPI_ISL_1093095
A/Environment/Yunnan/01448/2015	2015	Environment	Environment	Yunnan	DK1	EPI_ISL_1093101
A/Environment/Yunnan/01449/2015	2015	Environment	Environment	Yunnan	DK1	EPI_ISL_1093107
A/Environment/Yunnan/01450/2015	2015	Environment	Environment	Yunnan	DK1	EPI_ISL_1093113
A/Environment/Yunnan/01454/2015	2015	Environment	Environment	Yunnan	DK1	EPI_ISL_1093125
A/environment/Yunnan/03.16_DQJT055/2015	2015	environment	Environment	Yunnan	DK1	EPI_ISL_659252
A/Environment/Yunnan/14565/2017	2017	Environment	Environment	Yunnan	DK1	EPI_ISL_1093251
A/Environment/Yunnan/40044/2015	2015	Environment	Environment	Yunnan	DK1	EPI_ISL_1093131
A/Environment/Yunnan/40045/2015	2015	Environment	Environment	Yunnan	DK1	EPI_ISL_1093137
A/Environment/Yunnan/40046/2015	2015	Environment	Environment	Yunnan	DK1	EPI_ISL_1093143
A/Environment/Yunnan/51059/2015	2015	Environment	Environment	Yunnan	DK1	EPI_ISL_1093149
A/Environment/Yunnan/51063/2016	2016	Environment	Environment	Yunnan	DK1	EPI_ISL_1093155
A/Environment/Yunnan/51067/2016	2016	Environment	Environment	Yunnan	DK1	EPI_ISL_1093167
A/Environment/Yunnan/51070/2016	2016	Environment	Environment	Yunnan	DK1	EPI_ISL_1093173
A/Environment/Yunnan/60641/2016	2016	Environment	Environment	Yunnan	DK1	EPI_ISL_1093179
A/Environment/Yunnan/60642/2016	2016	Environment	Environment	Yunnan	DK1	EPI_ISL_1093185
A/Environment/Yunnan/60644/2016	2016	Environment	Environment	Yunnan	DK1	EPI_ISL_1093191
A/environment/Zhejiang/09/2013	2013	environment	Environment	Zhejiang	DK1	KF178669
A/environment/Zhejiang/13/2013	2013	environment	Environment	Zhejiang	DK1	KF178677
A/environment/Zhejiang/14/2013	2013	environment	Environment	Zhejiang	DK1	KF178685
A/environment/Zhejiang/15/2013	2013	environment	Environment	Zhejiang	DK1	KF178693
A/environment/Zhejiang/16/2013	2013	environment	Environment	Zhejiang	DK1	KF178701
A/Environment/Zhenjiang/zj24/2014	2014	Environment	Environment	Zhenjiang	DK1	EPI_ISL_556901
A/Environment/Zhenjiang/zj26/2014	2014	Environment	Environment	Zhenjiang	DK1	EPI_ISL_556935
A/Environment/Zhenjiang/zj31/2014	2014	Environment	Environment	Zhenjiang	DK1	EPI_ISL_556854
A/Environment/Zhenjiang/zj33/2014	2014	Environment	Environment	Zhenjiang	DK1	EPI_ISL_557081
A/environment/Zhongshan/ZS201501/2015	2015	environment	Environment	Zhongshan	DK1	KX783258
A/environment/Zhongshan/ZS201502/2015	2015	environment	Environment	Zhongshan	DK1	KX783259
A/environment/Zhongshan/ZS201503/2015	2015	environment	Environment	Zhongshan	DK1	KX783260
A/environment/Zhongshan/ZS201504/2015	2015	environment	Environment	Zhongshan	DK1	KX783261
A/environment/Zhongshan/ZS201505/2015	2015	environment	Environment	Zhongshan	DK1	KX783262
A/environment/Zhongshan/ZS201506/2015	2015	environment	Environment	Zhongshan	DK1	KX783263
A/environment/Zhongshan/ZS201601/2016	2016	environment	Environment	Zhongshan	DK1	KX783264
A/environment/Zhongshan/ZS201602/2016	2016	environment	Environment	Zhongshan	DK1	KX783265
A/environment/Zhongshan/ZS201603/2016	2016	environment	Environment	Zhongshan	DK1	KX783266
A/environment-air/Kunshan/NIOSH-BL20/2018	2018	environment-air	Environment	Kunshan	DK1	MN606219
A/environment-air/Kunshan/NIOSH-BL25/2018	2018	environment-air	Environment	Kunshan	DK1	MN607163
A/environment-air/Kunshan/NIOSH-BL34/2018	2018	environment-air	Environment	Kunshan	DK1	MN607181
A/environment-air/Kunshan/NIOSH-BL53/2018	2018	environment-air	Environment	Kunshan	DK1	MN607195
A/equine/Guangxi/3/2011	2011	equine	Equine	Guangxi	DK1	JQ228396
A/Falco_tinnunculus/Tianjin/04/2017	2017	Falco_tinnunculus	Avian	Tianjin	DK1	MH114039
A/feces/Hunan/1-23/2007	2007	feces	Environment	Hunan	F/98	GU474555
A/feces/Hunan/2-28/2007	2007	feces	Environment	Hunan	F/98	GU474579
A/feces/Hunan/3-91/2007	2007	feces	Environment	Hunan	F/98	GU474595
A/Fujian-Sanyuan/2881/2019	2019	Human	Human	Fujian-Sanyuan	DK1	EPI_ISL_1676299
A/Fujian-siming/1348/2020	2020	Human	Human	Fujian-siming	DK1	EPI_ISL_1804939
A/goose/Guangdong/A11/2016	2016	goose	Avian	Guangdong	DK1	KY794624
A/great_bustard/InnerMongolia/IM-E2/2012	2012	great_bustard	Avian	InnerMongolia	BJ/94	KJ907692
A/Guangdong/11172/2020	2020	Human	Human	Guangdong	DK1	EPI_ISL_1804961
A/Guangdong/MZ058/2016	2016	Human	Human	Guangdong	DK1	KX808585
A/Guangdong/W1/2004	2004	Human	Human	Guangdong	G1	KX867846
A/Guangdong/Zhuhai/20SF8034/2020	2020	Human	Human	Guangdong	DK1	EPI_ISL_1738880
A/Guinea_Fowl/Hong_Kong/WF10/1999	1999	Guinea_Fowl	Avian	Hong_Kong	G1	MN267495
A/guineafowl/HongKong/NT101/2003	2003	guineafowl	Avian	HongKong	F/98	KF188379
A/Hong/Kong/623/2020	2019	Human	Human	Hong_Kong	DK1	EPI_ISL_1694144
A/Hong_Kong/1073/99	1999	Human	Human	Hong_Kong	G1	AF258835
A/Hong_Kong/1074/1999	1999	Human	Human	Hong_Kong	G1	AF258836
A/Hong_Kong/33982/2009	2009	Human	Human	Hong_Kong	G1	KF188313
A/Hunan/11173/2020	2020	Human	Human	Hunan	DK1	EPI_ISL_1804953
A/Hunan/37286/2017	2017	Human	Human	Hunan	DK1	EPI_ISL_1352866
A/Hunan/42088/2017	2017	Human	Human	Hunan	DK1	EPI_ISL_1352850
A/Hunan/44557/2015	2015	Human	Human	Hunan	DK1	KX595335
A/Hunan/44558/2015	2015	Human	Human	Hunan	DK1	EPI_ISL_680523
A/Lengshuitan/11197/2013	2013	Human	Human	Lengshuitan	DK1	KM455869
A/mink/China/01/2014	2014	mink	Mink	China	DK1	MF996797
A/mink/China/02/2014	2014	mink	Mink	China	DK1	MF996795
A/Mink/China/WM01/2014	2014	Mink	Mink	China	DK1	MK078567
A/mink/Shandong/F10/2013	2013	mink	Mink	Shandong	Others	KM576118
A/mink/Shandong/F6/2013	2013	mink	Mink	Shandong	Others	KM576110
A/mink/Shandong/Z1/2015	2015	mink	Mink	Shandong	DK1	KY272068
A/mink/Shandong/Z2/2015	2015	mink	Mink	Shandong	DK1	KY272076
A/mink/Shandong/Z3/2015	2015	mink	Mink	Shandong	DK1	KY272084
A/mink/Shandong/Z4/2015	2015	mink	Mink	Shandong	DK1	KY272092
A/mink/Shandong/Z5/2015	2015	mink	Mink	Shandong	DK1	KY272100
A/mink/Shandong/Z6/2015	2015	mink	Mink	Shandong	DK1	KY272108
A/Muscovy_duck/Fujian/CL/1997	1997	Muscovy_duck	Avian	Fujian	BJ/94	JF916710
A/ostrich/Beijing/142/2013	2013	ostrich	Avian	Beijing	DK1	KP178501
A/ostrich/Beijing/293/2013	2013	ostrich	Avian	Beijing	DK1	KP178509
A/ostrich/Beijing/712/2013	2013	ostrich	Avian	Beijing	DK1	KP178485
A/ostrich/Hebei/179/2014	2014	ostrich	Avian	Hebei	DK1	KP178517
A/ostrich/Hebei/182/2014	2014	ostrich	Avian	Hebei	DK1	KP178525
A/ostrich/Hebei/28/2013	2013	ostrich	Avian	Hebei	DK1	KP178493
A/pheasant/Hong_Kong/HH185/2007	2007	pheasant	Avian	Hong_Kong	F/98	KF260830
A/pheasant/Hong_Kong/HH225/2008	2008	pheasant	Avian	Hong_Kong	F/98	KF260845
A/pheasant/Hong_Kong/NT279W/2009	2009	pheasant	Avian	Hong_Kong	F/98	KF260853
A/pheasant/Hong_Kong/NT458/2006	2006	pheasant	Avian	Hong_Kong	F/98	KF260817
A/pheasant/Hong_Kong/WF288W/2007	2007	pheasant	Avian	Hong_Kong	F/98	KF260831
A/piegon/China/piegon/2017	2017	piegon	Avian	China	F/98	MK995893
A/pigeon/Anhui/DGG4/2015	2015	pigeon	Avian	Anhui	DK1	MG781063
A/pigeon/Guangdong/04.15_SZBAXQ054/2015	2015	pigeon	Avian	Guangdong	DK1	EPI_ISL_662004
A/pigeon/Guangdong/04.23_DGQTXC196-O/2015	2015	pigeon	Avian	Guangdong	DK1	EPI_ISL_660308
A/pigeon/Hong_Kong/CSW1121/2008	2008	pigeon	Avian	Hong_Kong	F/98	KF260844
A/pigeon/Hong_Kong/WF255/2007	2007	pigeon	Avian	Hong_Kong	F/98	KF260828
A/Pigeon/Hong_Kong/Y233/97	1997	Pigeon	Avian	Hong_Kong	G1	AF156432
A/pigeon/Hong_Kong/YU656/2007	2007	pigeon	Avian	Hong_Kong	F/98	KF260829
A/pigeon/Hubei/227/2012	2012	pigeon	Avian	Hubei	DK1	KP185490
A/pigeon/Hubei/269/2012	2012	pigeon	Avian	Hubei	DK1	KP185493
A/pigeon/Jiangsu/F102/2013	2013	pigeon	Avian	Jiangsu	DK1	KP185494
A/pigeon/Jilin/05.10_CCHL044-O/2015	2015	pigeon	Avian	Jilin	DK1	EPI_ISL_657303
A/pigeon/Nanchang/2-0461/2000	2000	pigeon	Avian	Nanchang	BJ/94	CY005512
A/pigeon/Ningxia/100/2012	2012	pigeon	Avian	Ningxia	F/98	KP185502
A/pigeon/Ningxia/27/2012	2012	pigeon	Avian	Ningxia	F/98	KP185505
A/pigeon/Ningxia/58/2012	2012	pigeon	Avian	Ningxia	F/98	KP185506
A/pigeon/Ningxia/99/2012	2012	pigeon	Avian	Ningxia	F/98	KP185509
A/pigeon/Shanghai/JC1/2013	2013	pigeon	Avian	Shanghai	DK1	KJ128369
A/pigeon/Zhejiang/2P4/2013	2013	pigeon	Avian	Zhejiang	DK1	KU042101
A/pigeon/Zhejiang/2P5/2013	2013	pigeon	Avian	Zhejiang	DK1	KU042102
A/pigeon/Zhejiang/727044/2014	2014	pigeon	Avian	Zhejiang	DK1	KU042513
A/pigeon/Zhejiang/77037/2014	2014	pigeon	Avian	Zhejiang	DK1	KU042512
A/pigeon/Zhejiang/P3/2013	2013	pigeon	Avian	Zhejiang	DK1	KU042098
A/pigeon/Zhejiang/P4/2013	2013	pigeon	Avian	Zhejiang	DK1	KU042099
A/pigeon/Zhejiang/P5/2013	2013	pigeon	Avian	Zhejiang	DK1	KU042100
A/pigeon_feces/Anhui/DGG4/2015	2015	pigeon_feces	Avian	Anhui	DK1	KY347781
A/pika/Menyuan/01/2008	2008	pika	Pika	Menyuan	Others	KU679930
A/quail/Guangxi/198Q39/2015	2015	quail	Avian	Guangxi	DK1	MF425642
A/quail/Guangxi/B1/2006	2006	quail	Avian	Guangxi	F/98	EU086299
A/quail/Hong_Kong/G1/1997	1997	quail	Avian	Hong_Kong	G1	KY785900
A/quail/Jiangsu/S12/2012	2012	quail	Avian	Jiangsu	DK1	KP185515
A/quail/Jiangsu/S16/2012	2012	quail	Avian	Jiangsu	DK1	KP185517
A/quail/Nanchang/2-0460/2000	2000	quail	Avian	Nanchang	F/98	CY005506
A/Quail/Shanghai/8/96	1996	Quail	Avian	Shanghai	BJ/94	AF508661
A/quail/Zhejiang/2A1-2/2013	2013	quail	Avian	Zhejiang	DK1	KU042089
A/quail/Zhejiang/2A1-4/2013	2013	quail	Avian	Zhejiang	DK1	KU042090
A/quail/Zhejiang/2A1-5/2013	2013	quail	Avian	Zhejiang	DK1	KU042091
A/quail/Zhejiang/2A1-6/2013	2013	quail	Avian	Zhejiang	DK1	KU042092
A/quail/Zhejiang/2A2/2013	2013	quail	Avian	Zhejiang	G1	KU042093
A/quail/Zhejiang/2A3/2013	2013	quail	Avian	Zhejiang	G1	KU042094
A/quail/Zhejiang/2A4/2013	2013	quail	Avian	Zhejiang	G1	KU042095
A/quail/Zhejiang/2A5/2013	2013	quail	Avian	Zhejiang	DK1	KU042096
A/quail/Zhejiang/2A6/2013	2013	quail	Avian	Zhejiang	DK1	KU042097
A/quail/Zhejiang/A1/2013	2013	quail	Avian	Zhejiang	DK1	KU042087
A/quail/Zhejiang/A2/2013	2013	quail	Avian	Zhejiang	DK1	KU042088
A/Shandong-Huancui/01/2020	2020	Human	Human	Shandong-Huancui	DK1	EPI_ISL_1804947
A/silkie_chicken/Dongguan/4184/2013	2013	silkie_chicken	Avian	Dongguan	DK1	KP414658
A/silkie_chicken/Hong_Kong/FY49W/2007	2007	silkie_chicken	Avian	Hong_Kong	F/98	KF260832
A/silkie_chicken/Hong_Kong/HH137/2008	2008	silkie_chicken	Avian	Hong_Kong	F/98	KF260846
A/silkie_chicken/Hong_Kong/NT382/2007	2007	silkie_chicken	Avian	Hong_Kong	F/98	KF260833
A/silkie_chicken/Hong_Kong/YU335/2007	2007	silkie_chicken	Avian	Hong_Kong	F/98	KF260834
A/silkie_chicken/Hong_Kong/YU595W/2011	2011	silkie_chicken	Avian	Hong_Kong	DK1	KF260881
A/silkie_chicken/Huzhou/4218/2013	2013	silkie_chicken	Avian	Huzhou	DK1	KP417132
A/silkie_chicken/Shaoxing/2471/2013	2013	silkie_chicken	Avian	Shaoxing	DK1	KP415310
A/silkie_chicken/Shaoxing/5371/2013	2013	silkie_chicken	Avian	Shaoxing	DK1	KP417210
A/silkie_chicken/Wenzhou/812/2013	2013	silkie_chicken	Avian	Wenzhou	DK1	KF260936
A/sparrow/Shanghai/09/2013	2013	sparrow	Avian	Shanghai	F/98	KP412429
A/swine/China/SPF_embryonated_chicken_eggs/2015	2015	swine	Swine	China	DK1	MH885509
A/swine/Guangdong/L1/2010	2010	swine	Swine	Guangdong	F/98	HQ893759
A/swine/Guangdong/wxl/2004	2004	swine	Swine	Guangdong	BJ/94	EU516317
A/swine/Guangxi/10/2007	2007	swine	Swine	Guangxi	BJ/94	CY075051
A/swine/Guangxi/58/2005	2005	swine	Swine	Guangxi	F/98	EF612749
A/swine/Guangxi/7/2007	2007	swine	Swine	Guangxi	BJ/94	CY075027
A/swine/Guangxi/8/2007	2007	swine	Swine	Guangxi	BJ/94	CY075035
A/swine/Guangxi/9/2007	2007	swine	Swine	Guangxi	BJ/94	CY075043
A/swine/Guangxi/FS2/2005	2005	swine	Swine	Guangxi	F/98	EU086316
A/swine/Guangxi/S11/2005	2005	swine	Swine	Guangxi	F/98	EU086332
A/swine/Guangxi/S15/2005	2005	swine	Swine	Guangxi	G1	EU086333
A/swine/Henan/Y1/2009	2009	swine	Swine	Henan	DK1	KC779061
A/swine/Hong_Kong/10/1998	1998	swine	Swine	Hong_Kong	BJ/94	LC431161
A/swine/Hong_Kong/9/98	1998	swine	Swine	Hong_Kong	BJ/94	AF222816
A/swine/Hong_Kong/NS943/2010	2010	swine	Swine	Hong_Kong	DK1	KM029500
A/swine/Jiangsu/C1/2008	2008	swine	Swine	Jiangsu	F/98	KX867822
A/swine/Jiangxi/1/2004	2004	swine	Swine	Jiangxi	BJ/94	EU502898
A/swine/Jiangxi/wx2/2004	2004	swine	Swine	Jiangxi	BJ/94	EU502906
A/swine/Shandong/na/2003	2003	swine	Swine	Shandong	F/98	DQ997418
A/swine/Shandong/TA009/2019	2019	swine	Swine	Shandong	DK1	MT265023
A/swine/Shandong/w4/2003	2003	swine	Swine	Shandong	F/98	EU516309
A/swine/Shanghai/Y1/2009	2009	swine	Swine	Shanghai	DK1	KC779062
A/swine/Taizhou/5/2008	2008	swine	Swine	Taizhou	F/98	HM998911
A/swine/Yangzhou/1/2008	2008	swine	Swine	Yangzhou	DK1	HM998919
A/swine/Yantai/16/2012	2012	swine	Swine	Yantai	G1	KX421147
A/turtledove/Guangxi/49B6/2013	2013	turtledove	Avian	Guangxi	DK1	KJ725009
A/whooper_swan/Shanxi/SX126/2020	2020	whooper_swan	Avian	Shanxi	DK1	EPI_ISL_1858879
A/wild_bird/Anhui/BLH12/2015	2015	wild_bird	Avian	Anhui	DK1	MG781071
A/wild_bird/Anhui/L258/2014	2014	wild_bird	Avian	Anhui	DK1	MG781079
A/wild_bird/Anhui/L281/2014	2014	wild_bird	Avian	Anhui	Others	MG781087
A/wild_bird/Anhui/S102/2014	2014	wild_bird	Avian	Anhui	DK1	MG781095
A/wild_bird/Anhui/S66/2014	2014	wild_bird	Avian	Anhui	DK1	MG781103
A/wild_bird/Anhui/S93/2014	2014	wild_bird	Avian	Anhui	DK1	MG781111
A/wild_bird_feces/Anhui/BLH12/2015	2015	wild_bird_feces	Avian	Anhui	DK1	KY347773
A/wild_bird_feces/Anhui/L258/2014	2014	wild_bird_feces	Avian	Anhui	DK1	KY347757
A/wild_bird_feces/Anhui/L281/2014	2014	wild_bird_feces	Avian	Anhui	Others	KY347765
A/wild_bird_feces/Anhui/S102/2014	2014	wild_bird_feces	Avian	Anhui	DK1	KY347749
A/wild_bird_feces/Anhui/S66/2014	2014	wild_bird_feces	Avian	Anhui	DK1	KY347733
A/wild_bird_feces/Anhui/S93/2014	2014	wild_bird_feces	Avian	Anhui	DK1	KY347741
A/wild_birds/Hubei/140/2014	2014	wild_birds	Avian	Hubei	G1	MH991760
A/wild_birds/Hubei/45/2014	2014	wild_birds	Avian	Hubei	DK1	MH991752
A/wild_birds/Hubei/52/2014	2014	wild_birds	Avian	Hubei	DK1	MH991800
A/wild_chicken/Shanghai/C1/2014	2014	wild_chicken	Avian	Shanghai	DK1	KJ726736
A/wild_duck/Nanchang/2-0480/2000	2000	wild_duck	Avian	Nanchang	BJ/94	CY005518
A/wild_waterfowl/Dongting/2123/2011	2011	wild_waterfowl	Avian	Dongting	Others	KF971954
A/wild_waterfowl/Dongting/C2032/2011	2011	wild_waterfowl	Avian	Dongting	Others	KF971946
A/wild_waterfowl/Dongting/C2148/2011	2011	wild_waterfowl	Avian	Dongting	Others	KF971962
A/wild_waterfowl/Dongting/C2149/2011	2011	wild_waterfowl	Avian	Dongting	Others	KF971970
A/wild_waterfowl/Dongting/C2150/2011	2011	wild_waterfowl	Avian	Dongting	Others	KF971978
A/wild_waterfowl/Dongting/C2203/2011	2011	wild_waterfowl	Avian	Dongting	Others	KF971986
A/wild_waterfowl/Dongting/C3109_/2011	2011	wild_waterfowl	Avian	Dongting	Others	KF971994
A/wild_waterfowl/Dongting/C4296/2012	2012	wild_waterfowl	Avian	Dongting	Others	KF972002
A/wild_waterfowl/Dongting/C4316/2012	2012	wild_waterfowl	Avian	Dongting	Others	KF972010
A/wild_waterfowl/Dongting/C4317/2012	2012	wild_waterfowl	Avian	Dongting	Others	KF972018
A/wild_waterfowl/Dongting/C4326/2012	2012	wild_waterfowl	Avian	Dongting	Others	KF972026
A/wild_waterfowl/Dongting/C4327/2012	2012	wild_waterfowl	Avian	Dongting	Others	KF972034
A/wild_waterfowl/Dongting/C4329/2012	2012	wild_waterfowl	Avian	Dongting	Others	KF972042
A/wild_waterfowl/Dongting/C4429/2012	2012	wild_waterfowl	Avian	Dongting	Others	KF972050
A/wild_waterfowl/Dongting/C4430/2012	2012	wild_waterfowl	Avian	Dongting	Others	KF972058
A/wild_waterfowl/Dongting/PC2539/2012	2012	wild_waterfowl	Avian	Dongting	Others	KF972066
A/wild_waterfowl/Dongting/PC2540/2012	2012	wild_waterfowl	Avian	Dongting	Others	KF972074
A/wild_waterfowl/Dongting/PC2553/2012	2012	wild_waterfowl	Avian	Dongting	Others	KF972082
A/wild_waterfowl/Dongting/PC2559/2012	2012	wild_waterfowl	Avian	Dongting	Others	KF972090
A/wild_waterfowl/Dongting/PC2560/2012	2012	wild_waterfowl	Avian	Dongting	Others	KF972098
A/wild_waterfowl/Dongting/PC2562/2012	2012	wild_waterfowl	Avian	Dongting	Others	KF972106
A/wild_waterfowl/Dongting/PC2574/2012	2012	wild_waterfowl	Avian	Dongting	Others	KF972114
A/Zhongshan/201501/2015	2015	Human	Human	Zhongshan	DK1	KU217323
A/Jiangsu/1/2019	2019	Human	Human	Jiangsu	DK1	EPI_ISL_1607417
